# Supplementary material for: Synergistic catalysis: cis-cyclopropanation of benzoxazoles
Source: Chem Sci. 2015 Oct 30;7(2):984–8. doi: 10.1039/c5sc03597j (PMC5633913; doi:10.1039/c5sc03597j)
Supplement: Supplementary file 2 [file SC-007-C5SC03597J-s002.cif]

# Electronic Supplementary Material (ESI) for Chemical Science.
# This journal is © The Royal Society of Chemistry 2015

####################################################################### 
# 
# This file contains crystal structure data downloaded from the 
# Cambridge Structural Database (CSD) hosted by the Cambridge 
# Crystallographic Data Centre (CCDC).
# 
# Full information about CCDC data access policies and citation 
# guidelines are available at http://www.ccdc.cam.ac.uk/access/V1 
# 
# Audit and citation data items may have been added by the CCDC. 
# Please retain this information to preserve the provenance of 
# this file and to allow appropriate attribution of the data. 
# 
#######################################################################

data_2014sot0046
_database_code_depnum_ccdc_archive 'CCDC 1060573'
_audit_update_record             
;
2015-04-20 deposited with the CCDC.
2015-10-30 downloaded from the CCDC.
;
_audit_creation_date             2014-10-07
_audit_creation_method           
;
Olex2 1.2-alpha
(compiled 2014.10.02 svn.r3027 for OlexSys, GUI svn.r4900)
;
_chemical_name_common            ?
_chemical_name_systematic        ?
_chemical_formula_moiety         'C17 H11 N3 O6'
_chemical_formula_sum            'C17 H11 N3 O6'
_chemical_formula_weight         353.29
_chemical_melting_point          ?
loop_
_atom_type_symbol
_atom_type_description
_atom_type_scat_dispersion_real
_atom_type_scat_dispersion_imag
_atom_type_scat_source
C C 0.0033 0.0016 'International Tables Vol C Tables 4.2.6.8 and 6.1.1.4'
H H 0.0000 0.0000 'International Tables Vol C Tables 4.2.6.8 and 6.1.1.4'
N N 0.0061 0.0033 'International Tables Vol C Tables 4.2.6.8 and 6.1.1.4'
O O 0.0106 0.0060 'International Tables Vol C Tables 4.2.6.8 and 6.1.1.4'

_shelx_space_group_comment       
;
The symmetry employed for this shelxl refinement is uniquely defined
by the following loop, which should always be used as a source of
symmetry information in preference to the above space-group names.
They are only intended as comments.
;
_space_group_crystal_system      monoclinic
_space_group_IT_number           14
_space_group_name_H-M_alt        'P 1 21/c 1'
_space_group_name_Hall           '-P 2ybc'
loop_
_space_group_symop_operation_xyz
'x, y, z'
'-x, y+1/2, -z+1/2'
'-x, -y, -z'
'x, -y-1/2, z-1/2'

_cell_length_a                   9.9877(5)
_cell_length_b                   15.1541(7)
_cell_length_c                   10.2131(6)
_cell_angle_alpha                90
_cell_angle_beta                 103.161(5)
_cell_angle_gamma                90
_cell_volume                     1505.20(14)
_cell_formula_units_Z            4
_cell_measurement_reflns_used    6234
_cell_measurement_temperature    100(2)
_cell_measurement_theta_max      31.7430
_cell_measurement_theta_min      2.1410
_shelx_estimated_absorpt_T_max   ?
_shelx_estimated_absorpt_T_min   ?
_exptl_absorpt_coefficient_mu    0.121
_exptl_absorpt_correction_T_max  1.00000
_exptl_absorpt_correction_T_min  0.56971
_exptl_absorpt_correction_type   multi-scan
_exptl_absorpt_process_details   
'CrysAlisPro, Agilent Technologies, Version 1.171.37.31 (release 14-01-2014 CrysAlis171 .NET) (compiled Jan 14 2014,18:38:05) Empirical absorption correction using spherical harmonics, implemented in SCALE3 ABSPACK scaling algorithm.'
_exptl_absorpt_special_details   ?
_exptl_crystal_colour            'clear colourless'
_exptl_crystal_colour_lustre     clear
_exptl_crystal_colour_modifier   .
_exptl_crystal_colour_primary    colourless
_exptl_crystal_density_diffrn    1.559
_exptl_crystal_density_meas      ?
_exptl_crystal_density_method    ?
_exptl_crystal_description       fragment
_exptl_crystal_F_000             728
_exptl_crystal_size_max          0.09
_exptl_crystal_size_mid          0.08
_exptl_crystal_size_min          0.05
_exptl_transmission_factor_max   ?
_exptl_transmission_factor_min   ?
_diffrn_reflns_av_R_equivalents  0.0709
_diffrn_reflns_av_unetI/netI     0.0526
_diffrn_reflns_Laue_measured_fraction_full 0.996
_diffrn_reflns_Laue_measured_fraction_max 0.997
_diffrn_reflns_limit_h_max       13
_diffrn_reflns_limit_h_min       -13
_diffrn_reflns_limit_k_max       20
_diffrn_reflns_limit_k_min       -20
_diffrn_reflns_limit_l_max       13
_diffrn_reflns_limit_l_min       -13
_diffrn_reflns_number            14536
_diffrn_reflns_point_group_measured_fraction_full 0.996
_diffrn_reflns_point_group_measured_fraction_max 0.997
_diffrn_reflns_theta_full        25.242
_diffrn_reflns_theta_max         28.699
_diffrn_reflns_theta_min         3.380
_diffrn_ambient_temperature      100(2)
_diffrn_detector                 'CCD area detector'
_diffrn_detector_area_resol_mean 28.5714
_diffrn_detector_type            'Rigaku HG Saturn724+ (2x2 bin mode)'
_diffrn_measured_fraction_theta_full 0.996
_diffrn_measured_fraction_theta_max 0.997
_diffrn_measurement_details      
;
#__ type_ start__ end____ width___ exp.time_
  1 omega  -40.00   68.00   1.0000   15.0000
omega____ theta____ kappa____ phi______ frames
    -      -22.0000   72.0000  120.0000 108

#__ type_ start__ end____ width___ exp.time_
  2 omega  -72.00   17.00   1.0000   15.0000
omega____ theta____ kappa____ phi______ frames
    -      -22.0000  -72.0000    0.0000 89

#__ type_ start__ end____ width___ exp.time_
  3 omega  -78.00   17.00   1.0000   15.0000
omega____ theta____ kappa____ phi______ frames
    -      -22.0000  -72.0000 -180.0000 95

#__ type_ start__ end____ width___ exp.time_
  4 omega  -67.00   15.00   1.0000   15.0000
omega____ theta____ kappa____ phi______ frames
    -      -22.0000    0.0000  -30.0000 82

#__ type_ start__ end____ width___ exp.time_
  5 omega  -37.00  -10.00   1.0000   15.0000
omega____ theta____ kappa____ phi______ frames
    -      -22.0000   54.0000  -30.0000 27

#__ type_ start__ end____ width___ exp.time_
  6 omega  -61.00  -51.00   1.0000   15.0000
omega____ theta____ kappa____ phi______ frames
    -      -22.0000   72.0000 -180.0000 10

#__ type_ start__ end____ width___ exp.time_
  7 omega  -97.00  -73.00   1.0000   15.0000
omega____ theta____ kappa____ phi______ frames
    -      -22.0000  -72.0000 -120.0000 24
;
_diffrn_measurement_device       'four-circle \k diffractometer'
_diffrn_measurement_device_type  'Rigaku AFC12 FRE-HF'
_diffrn_measurement_device_type2 'Rigaku AFC12 (Right)'
_diffrn_measurement_method       'profile data from \w-scans'
_diffrn_measurement_specimen_support 'MiTeGen MicroMesh'
_diffrn_orient_matrix_UB_11      -0.0502560000
_diffrn_orient_matrix_UB_12      0.0046371000
_diffrn_orient_matrix_UB_13      -0.0611338000
_diffrn_orient_matrix_UB_21      -0.0500267000
_diffrn_orient_matrix_UB_22      -0.0189953000
_diffrn_orient_matrix_UB_23      0.0306127000
_diffrn_orient_matrix_UB_31      -0.0169773000
_diffrn_orient_matrix_UB_32      0.0425327000
_diffrn_orient_matrix_UB_33      0.0204465000
_diffrn_radiation_collimation    0.3
_diffrn_radiation_monochromator  'Confocal mirrors, HF Varimax'
_diffrn_radiation_probe          x-ray
_diffrn_radiation_type           MoK\a
_diffrn_radiation_wavelength     0.71073
_diffrn_source                   'Rotating Anode'
_diffrn_source_current           55.0
_diffrn_source_power             2.475
_diffrn_source_target            Mo
_diffrn_source_type              'Rotating Anode'
_diffrn_source_voltage           45.0
_diffrn_special_details          ?
_reflns_Friedel_coverage         0.000
_reflns_Friedel_fraction_full    .
_reflns_Friedel_fraction_max     .
_reflns_number_gt                3045
_reflns_number_total             3884
_reflns_odcompleteness_completeness 93.21
_reflns_odcompleteness_iscentric 1
_reflns_odcompleteness_theta     32.00
_reflns_special_details          
;
 Reflections were merged by SHELXL according to the crystal
 class for the calculation of statistics and refinement.
 
 _reflns_Friedel_fraction is defined as the number of unique
 Friedel pairs measured divided by the number that would be
 possible theoretically, ignoring centric projections and
 systematic absences.
;
_reflns_threshold_expression     'I > 2\s(I)'
_computing_cell_refinement       
'CrysAlisPro, Agilent Technologies, Version 1.171.37.31 (release 14-01-2014 CrysAlis171 .NET) (compiled Jan 14 2014,18:38:05)'
_computing_data_collection       'CrystalClear-SM Expert 3.1 b27 (Rigaku, 2013)'
_computing_data_reduction        
'CrysAlisPro, Agilent Technologies, Version 1.171.37.31 (release 14-01-2014 CrysAlis171 .NET) (compiled Jan 14 2014,18:38:05)'
_computing_molecular_graphics    'Olex2 (Dolomanov et al., 2009)'
_computing_publication_material  'Olex2 (Dolomanov et al., 2009)'
_computing_structure_refinement  'ShelXL (Sheldrick, 2008)'
_computing_structure_solution    'ShelXT (Sheldrick, 2008)'
_refine_diff_density_max         1.092
_refine_diff_density_min         -0.552
_refine_diff_density_rms         0.113
_refine_ls_extinction_coef       .
_refine_ls_extinction_method     none
_refine_ls_goodness_of_fit_ref   1.080
_refine_ls_hydrogen_treatment    constr
_refine_ls_matrix_type           full
_refine_ls_number_parameters     235
_refine_ls_number_reflns         3884
_refine_ls_number_restraints     0
_refine_ls_R_factor_all          0.1725
_refine_ls_R_factor_gt           0.1503
_refine_ls_restrained_S_all      1.080
_refine_ls_shift/su_max          0.001
_refine_ls_shift/su_mean         0.000
_refine_ls_structure_factor_coef Fsqd
_refine_ls_weighting_details     
'w=1/[\s^2^(Fo^2^)+(0.0833P)^2^+11.7598P] where P=(Fo^2^+2Fc^2^)/3'
_refine_ls_weighting_scheme      calc
_refine_ls_wR_factor_gt          0.3307
_refine_ls_wR_factor_ref         0.3428
_refine_special_details          ?
_olex2_refinement_description    
;
1. Fixed Uiso
 At 1.2 times of:
  All C(H) groups
2.a Ternary CH refined with riding coordinates:
 C8(H8), C9(H9), C10(H10)
2.b Aromatic/amide H refined with riding coordinates:
 C2(H2), C3(H3), C6(H6), C11(H11), C13(H13), C14(H14), C16(H16), C17(H17)
;
_atom_sites_solution_hydrogens   geom
_atom_sites_solution_primary     direct
_atom_sites_solution_secondary   ?
loop_
_atom_site_label
_atom_site_type_symbol
_atom_site_fract_x
_atom_site_fract_y
_atom_site_fract_z
_atom_site_U_iso_or_equiv
_atom_site_adp_type
_atom_site_occupancy
_atom_site_site_symmetry_order
_atom_site_calc_flag
_atom_site_refinement_flags_posn
_atom_site_refinement_flags_adp
_atom_site_refinement_flags_occupancy
_atom_site_disorder_assembly
_atom_site_disorder_group
O1 O 0.7961(6) 0.7628(3) 0.5898(5) 0.0518(13) Uani 1 1 d . . . . .
O2 O 0.7936(5) 0.6736(3) 0.7522(5) 0.0455(11) Uani 1 1 d . . . . .
O3 O 0.8271(4) 0.3736(2) 0.5347(5) 0.0426(11) Uani 1 1 d . . . . .
O4 O 0.9734(5) 0.0749(3) 0.3779(5) 0.0487(12) Uani 1 1 d . . . . .
O5 O 0.4651(5) -0.1386(4) 0.1269(6) 0.0607(15) Uani 1 1 d . . . . .
O6 O 0.4820(5) -0.1878(3) 0.3297(6) 0.0575(14) Uani 1 1 d . . . . .
N1 N 0.7980(5) 0.6882(3) 0.6360(5) 0.0336(10) Uani 1 1 d . . . . .
N2 N 0.8342(6) 0.3960(3) 0.3142(6) 0.0423(12) Uani 1 1 d . . . . .
N3 N 0.4973(5) -0.1309(4) 0.2500(7) 0.0453(14) Uani 1 1 d . . . . .
C1 C 0.8082(5) 0.6129(3) 0.5509(6) 0.0311(12) Uani 1 1 d . . . . .
C2 C 0.8111(6) 0.6303(4) 0.4168(6) 0.0338(12) Uani 1 1 d . . . . .
H2 H 0.8052 0.6894 0.3849 0.041 Uiso 1 1 calc R . . . .
C3 C 0.8225(7) 0.5621(4) 0.3310(7) 0.0408(14) Uani 1 1 d . . . . .
H3 H 0.8275 0.5731 0.2406 0.049 Uiso 1 1 calc R . . . .
C4 C 0.8264(6) 0.4773(4) 0.3806(7) 0.0365(13) Uani 1 1 d . . . . .
C5 C 0.8226(5) 0.4633(3) 0.5127(6) 0.0337(13) Uani 1 1 d . . . . .
C6 C 0.8151(6) 0.5294(3) 0.6058(6) 0.0329(12) Uani 1 1 d . . . . .
H6 H 0.8149 0.5181 0.6972 0.039 Uiso 1 1 calc R . . . .
C7 C 0.8337(6) 0.3411(4) 0.4077(7) 0.0383(14) Uani 1 1 d . . . . .
C8 C 0.8361(6) 0.2439(4) 0.3952(7) 0.0388(14) Uani 1 1 d . . . . .
H8 H 0.8407 0.2211 0.3045 0.047 Uiso 1 1 calc R . . . .
C9 C 0.7554(6) 0.1894(4) 0.4699(6) 0.0359(12) Uani 1 1 d . . . . .
H9 H 0.7068 0.2226 0.5299 0.043 Uiso 1 1 calc R . . . .
C10 C 0.9117(6) 0.1907(4) 0.5117(6) 0.0370(13) Uani 1 1 d . . . . .
H10 H 0.9534 0.2239 0.5956 0.044 Uiso 1 1 calc R . . . .
C11 C 0.9907(6) 0.1134(4) 0.4797(7) 0.0399(14) Uani 1 1 d . . . . .
H11 H 1.0635 0.0929 0.5500 0.048 Uiso 1 1 calc R . . . .
C12 C 0.6827(6) 0.1074(4) 0.4045(7) 0.0406(14) Uani 1 1 d . . . . .
C13 C 0.6933(6) 0.0337(4) 0.4837(7) 0.0374(13) Uani 1 1 d . . . . .
H13 H 0.7440 0.0362 0.5744 0.045 Uiso 1 1 calc R . . . .
C14 C 0.6311(6) -0.0441(4) 0.4329(6) 0.0312(11) Uani 1 1 d . . . . .
H14 H 0.6408 -0.0953 0.4878 0.037 Uiso 1 1 calc R . . . .
C15 C 0.5560(5) -0.0473(4) 0.3043(6) 0.0324(12) Uani 1 1 d . . . . .
C16 C 0.5392(6) 0.0266(5) 0.2219(7) 0.0431(15) Uani 1 1 d . . . . .
H16 H 0.4857 0.0240 0.1323 0.052 Uiso 1 1 calc R . . . .
C17 C 0.6029(7) 0.1045(4) 0.2743(8) 0.0488(17) Uani 1 1 d . . . . .
H17 H 0.5917 0.1563 0.2204 0.059 Uiso 1 1 calc R . . . .

loop_
_atom_site_aniso_label
_atom_site_aniso_U_11
_atom_site_aniso_U_22
_atom_site_aniso_U_33
_atom_site_aniso_U_23
_atom_site_aniso_U_13
_atom_site_aniso_U_12
O1 0.083(4) 0.017(2) 0.061(3) 0.0006(19) 0.029(3) 0.000(2)
O2 0.069(3) 0.026(2) 0.042(2) -0.0021(18) 0.012(2) -0.009(2)
O3 0.031(2) 0.0174(19) 0.069(3) 0.0017(19) -0.0094(19) 0.0023(15)
O4 0.059(3) 0.036(2) 0.047(3) -0.003(2) 0.004(2) -0.010(2)
O5 0.044(3) 0.066(4) 0.065(3) -0.038(3) -0.002(2) -0.007(2)
O6 0.049(3) 0.025(2) 0.097(4) -0.006(2) 0.012(3) -0.011(2)
N1 0.042(3) 0.020(2) 0.039(3) -0.0001(19) 0.010(2) -0.0029(19)
N2 0.046(3) 0.025(2) 0.057(3) -0.006(2) 0.013(2) -0.005(2)
N3 0.029(2) 0.032(3) 0.073(4) -0.014(3) 0.006(2) -0.005(2)
C1 0.029(3) 0.014(2) 0.045(3) 0.001(2) -0.003(2) -0.0010(19)
C2 0.038(3) 0.019(2) 0.042(3) -0.002(2) 0.004(2) -0.008(2)
C3 0.048(3) 0.033(3) 0.043(3) -0.005(3) 0.015(3) -0.013(3)
C4 0.032(3) 0.024(3) 0.052(4) -0.011(2) 0.006(2) -0.005(2)
C5 0.023(2) 0.014(2) 0.057(4) 0.003(2) -0.005(2) -0.0014(19)
C6 0.033(3) 0.019(2) 0.041(3) 0.002(2) -0.003(2) -0.003(2)
C7 0.025(3) 0.028(3) 0.059(4) -0.013(3) 0.003(2) -0.001(2)
C8 0.036(3) 0.026(3) 0.050(4) -0.005(3) 0.001(3) 0.000(2)
C9 0.038(3) 0.027(3) 0.043(3) 0.002(2) 0.010(2) 0.004(2)
C10 0.035(3) 0.033(3) 0.038(3) 0.000(2) -0.001(2) -0.004(2)
C11 0.031(3) 0.027(3) 0.058(4) 0.000(3) 0.002(3) 0.002(2)
C12 0.024(3) 0.027(3) 0.068(4) -0.004(3) 0.005(3) 0.000(2)
C13 0.033(3) 0.027(3) 0.051(3) -0.006(2) 0.007(2) -0.005(2)
C14 0.034(3) 0.022(2) 0.037(3) -0.001(2) 0.008(2) 0.001(2)
C15 0.024(2) 0.025(3) 0.044(3) -0.007(2) 0.000(2) 0.000(2)
C16 0.030(3) 0.047(4) 0.047(3) 0.013(3) -0.003(2) 0.008(3)
C17 0.037(3) 0.027(3) 0.081(5) 0.022(3) 0.011(3) 0.003(2)

_geom_special_details            
;
 All esds (except the esd in the dihedral angle between two l.s. planes)
 are estimated using the full covariance matrix.  The cell esds are taken
 into account individually in the estimation of esds in distances, angles
 and torsion angles; correlations between esds in cell parameters are only
 used when they are defined by crystal symmetry.  An approximate (isotropic)
 treatment of cell esds is used for estimating esds involving l.s. planes.
;
loop_
_geom_bond_atom_site_label_1
_geom_bond_atom_site_label_2
_geom_bond_distance
_geom_bond_site_symmetry_2
_geom_bond_publ_flag
O1 N1 1.224(6) . ?
O2 N1 1.219(6) . ?
O3 C5 1.376(6) . ?
O3 C7 1.403(8) . ?
O4 C11 1.169(8) . ?
O5 N3 1.230(8) . ?
O6 N3 1.219(8) . ?
N1 C1 1.452(7) . ?
N2 C4 1.416(7) . ?
N2 C7 1.267(9) . ?
N3 C15 1.452(7) . ?
C1 C2 1.402(8) . ?
C1 C6 1.380(7) . ?
C2 H2 0.9500 . ?
C2 C3 1.376(8) . ?
C3 H3 0.9500 . ?
C3 C4 1.379(9) . ?
C4 C5 1.375(9) . ?
C5 C6 1.395(8) . ?
C6 H6 0.9500 . ?
C7 C8 1.480(8) . ?
C8 H8 1.0000 . ?
C8 C9 1.481(9) . ?
C8 C10 1.492(8) . ?
C9 H9 1.0000 . ?
C9 C10 1.522(8) . ?
C9 C12 1.515(8) . ?
C10 H10 1.0000 . ?
C10 C11 1.489(9) . ?
C11 H11 0.9500 . ?
C12 C13 1.369(9) . ?
C12 C17 1.387(10) . ?
C13 H13 0.9500 . ?
C13 C14 1.377(8) . ?
C14 H14 0.9500 . ?
C14 C15 1.357(8) . ?
C15 C16 1.388(8) . ?
C16 H16 0.9500 . ?
C16 C17 1.390(10) . ?
C17 H17 0.9500 . ?

loop_
_geom_angle_atom_site_label_1
_geom_angle_atom_site_label_2
_geom_angle_atom_site_label_3
_geom_angle
_geom_angle_site_symmetry_1
_geom_angle_site_symmetry_3
_geom_angle_publ_flag
C5 O3 C7 101.6(5) . . ?
O1 N1 C1 119.5(5) . . ?
O2 N1 O1 122.9(5) . . ?
O2 N1 C1 117.6(5) . . ?
C7 N2 C4 101.5(5) . . ?
O5 N3 C15 117.5(6) . . ?
O6 N3 O5 124.9(6) . . ?
O6 N3 C15 117.6(6) . . ?
C2 C1 N1 117.2(5) . . ?
C6 C1 N1 118.8(5) . . ?
C6 C1 C2 124.0(5) . . ?
C1 C2 H2 119.9 . . ?
C3 C2 C1 120.2(5) . . ?
C3 C2 H2 119.9 . . ?
C2 C3 H3 121.1 . . ?
C2 C3 C4 117.8(6) . . ?
C4 C3 H3 121.1 . . ?
C3 C4 N2 129.4(6) . . ?
C5 C4 N2 110.6(5) . . ?
C5 C4 C3 120.0(5) . . ?
O3 C5 C6 127.0(6) . . ?
C4 C5 O3 107.8(5) . . ?
C4 C5 C6 125.2(5) . . ?
C1 C6 C5 112.8(5) . . ?
C1 C6 H6 123.6 . . ?
C5 C6 H6 123.6 . . ?
O3 C7 C8 115.7(6) . . ?
N2 C7 O3 118.4(5) . . ?
N2 C7 C8 125.9(6) . . ?
C7 C8 H8 115.4 . . ?
C7 C8 C9 119.3(6) . . ?
C7 C8 C10 119.0(5) . . ?
C9 C8 H8 115.4 . . ?
C9 C8 C10 61.6(4) . . ?
C10 C8 H8 115.4 . . ?
C8 C9 H9 115.6 . . ?
C8 C9 C10 59.6(4) . . ?
C8 C9 C12 119.5(5) . . ?
C10 C9 H9 115.6 . . ?
C12 C9 H9 115.6 . . ?
C12 C9 C10 119.4(5) . . ?
C8 C10 C9 58.8(4) . . ?
C8 C10 H10 116.5 . . ?
C9 C10 H10 116.5 . . ?
C11 C10 C8 116.6(6) . . ?
C11 C10 C9 119.3(5) . . ?
C11 C10 H10 116.5 . . ?
O4 C11 C10 127.5(6) . . ?
O4 C11 H11 116.3 . . ?
C10 C11 H11 116.3 . . ?
C13 C12 C9 116.3(6) . . ?
C13 C12 C17 119.4(6) . . ?
C17 C12 C9 124.2(6) . . ?
C12 C13 H13 119.7 . . ?
C12 C13 C14 120.5(6) . . ?
C14 C13 H13 119.7 . . ?
C13 C14 H14 120.1 . . ?
C15 C14 C13 119.9(6) . . ?
C15 C14 H14 120.1 . . ?
C14 C15 N3 119.2(5) . . ?
C14 C15 C16 121.4(5) . . ?
C16 C15 N3 119.3(6) . . ?
C15 C16 H16 121.0 . . ?
C15 C16 C17 118.1(6) . . ?
C17 C16 H16 121.0 . . ?
C12 C17 C16 120.6(6) . . ?
C12 C17 H17 119.7 . . ?
C16 C17 H17 119.7 . . ?

_shelx_res_file                  
;
    2014sot0046.res created by SHELXL-2014/7

TITL 2014sot0046_a.res in P2(1)/c
REM Old TITL 2014sot0046 in P21/m #11
REM SHELXT solution in P2(1)/c
REM R1 0.247, Rweak 0.334, Alpha 0.076, Orientation as input
REM Formula found by SHELXT: C19 N2 O5
CELL 0.71073 9.9877 15.1541 10.2131 90 103.161 90
ZERR 4 0.0005 0.0007 0.0006 0 0.005 0
LATT 1
SYMM -X,0.5+Y,0.5-Z
SFAC C H N O
UNIT 68 44 12 24

L.S. 4 0 0
PLAN  20
TEMP -173(2)
BOND $H
LIST 6
fmap 2 53
acta
SHEL 7 0.74
OMIT -1 1 2
OMIT -2 11 4
OMIT -2 4 5
OMIT -2 7 7
OMIT -2 5 4
REM <olex2.extras>
REM <HklSrc "%C:\\XRayData\\Departmental\\2014sot0046\\2014sot0046.hkl">
REM </olex2.extras>

WGHT    0.083300   11.759800
FVAR       3.95808
O1    4    0.796145    0.762816    0.589807    11.00000    0.08320    0.01737 =
         0.06078    0.00062    0.02901   -0.00031
O2    4    0.793638    0.673576    0.752244    11.00000    0.06850    0.02606 =
         0.04156   -0.00212    0.01159   -0.00867
O3    4    0.827051    0.373602    0.534692    11.00000    0.03089    0.01739 =
         0.06947    0.00173   -0.00939    0.00226
O4    4    0.973351    0.074915    0.377927    11.00000    0.05907    0.03563 =
         0.04741   -0.00281    0.00398   -0.01003
O5    4    0.465122   -0.138597    0.126924    11.00000    0.04394    0.06631 =
         0.06491   -0.03760   -0.00210   -0.00724
O6    4    0.481951   -0.187815    0.329713    11.00000    0.04866    0.02469 =
         0.09674   -0.00568    0.01166   -0.01113
N1    3    0.798031    0.688195    0.635962    11.00000    0.04214    0.01998 =
         0.03907   -0.00013    0.00982   -0.00291
N2    3    0.834162    0.396019    0.314185    11.00000    0.04556    0.02483 =
         0.05698   -0.00618    0.01278   -0.00524
N3    3    0.497314   -0.130924    0.249986    11.00000    0.02889    0.03165 =
         0.07262   -0.01429    0.00562   -0.00530
C1    1    0.808154    0.612903    0.550859    11.00000    0.02876    0.01410 =
         0.04506    0.00115   -0.00259   -0.00104
C2    1    0.811101    0.630322    0.416751    11.00000    0.03804    0.01926 =
         0.04186   -0.00161    0.00430   -0.00820
AFIX  43
H2    2    0.805224    0.689426    0.384945    11.00000   -1.20000
AFIX   0
C3    1    0.822477    0.562099    0.330990    11.00000    0.04809    0.03342 =
         0.04281   -0.00506    0.01456   -0.01295
AFIX  43
H3    2    0.827462    0.573088    0.240646    11.00000   -1.20000
AFIX   0
C4    1    0.826399    0.477256    0.380563    11.00000    0.03163    0.02431 =
         0.05199   -0.01082    0.00604   -0.00463
C5    1    0.822605    0.463259    0.512655    11.00000    0.02300    0.01439 =
         0.05674    0.00254   -0.00525   -0.00141
C6    1    0.815142    0.529374    0.605773    11.00000    0.03262    0.01945 =
         0.04125    0.00208   -0.00251   -0.00289
AFIX  43
H6    2    0.814898    0.518093    0.697217    11.00000   -1.20000
AFIX   0
C7    1    0.833687    0.341131    0.407661    11.00000    0.02494    0.02794 =
         0.05882   -0.01300    0.00312   -0.00099
C8    1    0.836055    0.243903    0.395227    11.00000    0.03622    0.02610 =
         0.04993   -0.00467    0.00124    0.00050
AFIX  13
H8    2    0.840650    0.221051    0.304500    11.00000   -1.20000
AFIX   0
C9    1    0.755371    0.189411    0.469929    11.00000    0.03812    0.02698 =
         0.04318    0.00207    0.01048    0.00390
AFIX  13
H9    2    0.706767    0.222610    0.529947    11.00000   -1.20000
AFIX   0
C10   1    0.911715    0.190659    0.511668    11.00000    0.03539    0.03300 =
         0.03822   -0.00019   -0.00054   -0.00442
AFIX  13
H10   2    0.953419    0.223945    0.595590    11.00000   -1.20000
AFIX   0
C11   1    0.990664    0.113356    0.479671    11.00000    0.03052    0.02695 =
         0.05827   -0.00019    0.00166    0.00234
AFIX  43
H11   2    1.063451    0.092934    0.550008    11.00000   -1.20000
AFIX   0
C12   1    0.682707    0.107441    0.404481    11.00000    0.02422    0.02694 =
         0.06788   -0.00367    0.00505    0.00027
C13   1    0.693309    0.033698    0.483685    11.00000    0.03327    0.02704 =
         0.05083   -0.00564    0.00717   -0.00474
AFIX  43
H13   2    0.743984    0.036201    0.574404    11.00000   -1.20000
AFIX   0
C14   1    0.631112   -0.044064    0.432906    11.00000    0.03374    0.02228 =
         0.03742   -0.00059    0.00751    0.00128
AFIX  43
H14   2    0.640779   -0.095328    0.487801    11.00000   -1.20000
AFIX   0
C15   1    0.555991   -0.047318    0.304310    11.00000    0.02427    0.02491 =
         0.04417   -0.00663   -0.00032    0.00031
C16   1    0.539194    0.026583    0.221900    11.00000    0.03027    0.04687 =
         0.04664    0.01325   -0.00294    0.00831
AFIX  43
H16   2    0.485683    0.023953    0.132264    11.00000   -1.20000
AFIX   0
C17   1    0.602893    0.104531    0.274264    11.00000    0.03733    0.02672 =
         0.08127    0.02243    0.01139    0.00338
AFIX  43
H17   2    0.591664    0.156287    0.220380    11.00000   -1.20000
AFIX   0
HKLF 4

REM  2014sot0046_a.res in P2(1)/c
REM R1 =  0.1503 for    3045 Fo > 4sig(Fo)  and  0.1725 for all    3884 data
REM    235 parameters refined using      0 restraints

END

WGHT      0.0829     11.7746

REM Highest difference peak  1.092,  deepest hole -0.552,  1-sigma level  0.113
Q1    1   0.8236  0.2354  0.4885  11.00000  0.05    1.09
Q2    1   0.7550  0.1858  0.3538  11.00000  0.05    1.09
Q3    1   0.9090  0.1872  0.3947  11.00000  0.05    1.01
Q4    1   1.0579  0.0563  0.3768  11.00000  0.05    0.79
Q5    1   0.8280  0.3235  0.4855  11.00000  0.05    0.71
Q6    1   0.8128  0.3750  0.6200  11.00000  0.05    0.68
Q7    1   0.6895  0.1136  0.3229  11.00000  0.05    0.65
Q8    1   0.5909  0.0771  0.1943  11.00000  0.05    0.56
Q9    1   0.5292 -0.0203  0.1752  11.00000  0.05    0.49
Q10   1   0.4709 -0.1853  0.1782  11.00000  0.05    0.46
Q11   1   0.5224 -0.2029  0.4072  11.00000  0.05    0.42
Q12   1   0.7081  0.0619  0.4206  11.00000  0.05    0.40
Q13   1   0.8483  0.3834  0.3937  11.00000  0.05    0.40
Q14   1   0.8191  0.4731  0.5934  11.00000  0.05    0.39
Q15   1   0.7401  0.6395  0.2695  11.00000  0.05    0.37
Q16   1   0.5383  0.1215  0.0980  11.00000  0.05    0.36
Q17   1   0.8779  0.5787  0.1486  11.00000  0.05    0.36
Q18   1   0.4915 -0.2582  0.3622  11.00000  0.05    0.36
Q19   1   0.9215  0.3455  0.6398  11.00000  0.05    0.36
Q20   1   0.6273 -0.0582  0.3343  11.00000  0.05    0.34
;
_shelx_res_checksum              67036
_shelx_hkl_file                  
;
   0   0  -1-2.14279 29.6717   3
   0   0   1-3.14099 5.64657   1
   0   0   1-10.9176 26.8041   3
   0   0  -1-6.38473 9.50883   1
   0   0   2 43059.6 882.420   3
   0   0  -2 37864.8 385.076   1
   0   0   2 38916.4 428.602   7
   0   0  -2 41291.6 837.728   3
   0   0   2 36394.2 365.008   1
   0   0   3 2015.36 120.295   7
   0   0  -3 2239.61 122.603   1
   0   0  -3 2225.32 244.788   3
   0   0   3 2354.03 250.222   3
   0   0   3 2054.67 108.453   1
   0   0  -4 5553.26 211.623   2
   0   0  -4 5793.65 446.141   3
   0   0   4 5137.43 196.896   1
   0   0   4 4833.83 422.418   3
   0   0  -4 5695.67 223.602   1
   0   0   4 5249.88 226.526   7
   0   0   5 1815.27 164.252   7
   0   0   5 1529.21 134.641   1
   0   0   6 5366.32 236.298   1
   0   0  -6 5318.12 500.745   3
   0   0   7 853.332 113.534   1
   0   0  -7 1226.00 285.671   3
   0   0   8 8293.73 344.840   1
   0   0  -8 10012.9 755.138   3
   0   0   9 738.244 122.057   1
   0   0  -9 829.952 263.480   3
   0   0  10 2017.81 190.368   1
   0   0 -10 1948.22 377.857   3
   0   0  11-53.5375 65.4161   1
   0   0 -11 147.543 139.159   3
   0   0  12 78.1631 73.9922   1
   0   0  13 73.8926 76.3722   1
   0   0  14 238.923 123.219   1
   0   1  -1 13786.7 176.046   2
   0   1   1 14167.5 510.713   3
   0  -1  -1 13007.9 147.903   1
   0  -1  -2 143036. 1740.65   3
   0  -1  -2 143968. 704.985   1
   0   1  -2 133691. 1171.72   3
   0  -1   2 137228. 1369.30   3
   0   1  -2 144516. 791.578   2
   0   1   2 141657. 1897.01   3
   0   1   2 152254. 721.806   1
   0  -1  -3 21611.3 370.443   7
   0  -1  -3 19603.7 748.198   3
   0  -1  -3 21263.3 345.299   1
   0  -1   3 21310.2 356.147   1
   0   1  -3 19598.0 621.040   3
   0   1   3 19506.5 802.193   3
   0  -1   3 22241.3 704.734   3
   0   1  -3 19075.5 342.071   2
   0   1   3 19900.7 316.735   1
   0   1   4 10480.8 267.486   1
   0   1  -4 11337.2 315.872   2
   0  -1  -4 11320.7 631.701   3
   0   1   4 10030.3 664.279   3
   0  -1   4 9759.54 556.901   3
   0  -1   4 10461.9 280.009   1
   0  -1  -4 11364.6 300.901   1
   0   1  -4 10727.1 544.146   3
   0   1   5 3950.68 189.028   1
   0  -1   5 3749.42 216.506   7
   0  -1   5 3823.33 189.801   1
   0  -1  -5 4156.08 431.622   3
   0   1  -5 4739.05 407.373   3
   0  -1   6 13148.0 372.145   1
   0   1   6 14695.9 392.345   1
   0   1  -6 14548.7 760.769   3
   0  -1   6 13291.6 430.304   7
   0  -1  -6 15373.1 874.041   3
   0  -1   7 182.531 74.7582   7
   0  -1   7 215.407 61.4586   1
   0   1   7 249.841 65.9061   1
   0  -1  -7 363.551 147.665   3
   0   1  -7 159.384 122.865   3
   0   1   8 1019.42 117.953   1
   0  -1  -8 1469.96 356.736   3
   0  -1   8 1271.57 138.492   1
   0   1  -8 1292.28 268.948   3
   0  -1  -9 665.001 303.001   3
   0   1  -9 550.835 198.380   3
   0  -1   9 109.790 68.1079   1
   0   1   9 257.953 72.1533   1
   0  -1  10 1030.61 145.718   1
   0   1  10 920.539 129.495   1
   0  -1 -10 879.568 292.800   3
   0   1  11 72.2229 58.3955   1
   0  -1  11 167.006 77.0833   1
   0  -1 -12 168.770 180.160   3
   0  -1  12 189.327 80.3598   1
   0   1  12 247.085 99.9722   1
   0  -1  13 279.647 111.285   1
   0   1  13 309.114 112.639   1
   0  -1  14 205.851 108.667   1
   0   1  14 15.3553 95.5507   1
   0   2   0 18340.6 175.902   2
   0  -2   0 19101.1 178.264   2
   0  -2  -1 52980.4 451.134   4
   0  -2  -1 50626.0 317.221   1
   0   2  -1 53796.1 380.148   2
   0  -2   1 49485.3 355.033   2
   0   2   1 50356.6 312.011   1
   0   2   1 51604.3 364.950   4
   0  -2  -2 2319.19 113.214   4
   0   2   2 2309.97 93.4677   1
   0  -2   2 1933.00 98.9813   2
   0  -2  -2 2219.88 93.3717   1
   0   2  -2 1854.78 103.486   2
   0  -2  -2 2560.63 324.035   3
   0   2   2 2065.22 338.376   3
   0   2   3 17957.6 297.553   1
   0   2   3 20844.3 1045.75   3
   0  -2   3 18009.6 341.194   1
   0  -2   3 17059.0 583.000   3
   0  -2  -3 19242.7 810.509   3
   0   2  -3 19793.0 355.205   2
   0  -2  -3 19261.0 319.526   1
   0   2   4 2446.03 128.984   1
   0  -2  -4 2675.56 340.051   3
   0  -2  -4 2678.67 145.532   1
   0  -2  -4 3001.52 173.408   7
   0  -2   4 2432.58 143.172   1
   0   2   4 3240.08 453.852   3
   0   2   5 2826.45 159.849   1
   0  -2  -5 3533.05 419.736   3
   0  -2  -5 3354.83 199.569   7
   0  -2   6 1625.33 163.709   7
   0  -2  -6 2819.13 409.171   3
   0   2   6 2276.40 152.008   1
   0   2  -6 3014.56 296.524   3
   0  -2   6 1556.74 140.149   1
   0   2   7 1640.52 139.688   1
   0  -2   7 1851.00 154.098   1
   0  -2   8 916.623 123.278   1
   0   2   8 1059.77 128.710   1
   0  -2   9 481.173 100.313   1
   0   2   9 452.216 97.7311   1
   0  -2  -9 760.387 280.167   3
   0  -2  10 709.790 117.792   1
   0   2  10 865.039 131.912   1
   0  -2 -10 1048.21 364.759   3
   0  -2 -11 605.589 291.105   3
   0  -2  11 434.537 90.3954   1
   0   2  11 680.650 130.028   1
   0  -2  12 187.099 92.8046   1
   0   2  12 128.580 90.7309   1
   0  -2 -13 228.315 211.943   3
   0  -2  13 140.653 81.1888   1
   0   2  13 52.5261 79.2005   1
   0  -2  14 185.278 111.571   1
   0   2  14 309.839 101.921   1
   0  -3   0 201.268 37.0793   2
   0   3   0 201.304 37.3393   2
   0   3   0 108.772 70.0554   5
   0   3  -1 594.223 46.3111   2
   0   3   1 703.922 47.4429   1
   0  -3  -1 437.383 172.983   3
   0  -3  -1 842.984 84.2887   4
   0  -3  -1 654.141 42.4203   1
   0   3   1 687.002 54.0986   4
   0  -3  -1 666.835 162.744   5
   0  -3   1 618.247 47.1882   2
   0  -3  -2 843.789 236.095   3
   0   3   2 895.911 61.7111   1
   0  -3   2 1677.08 93.2775   2
   0   3  -2 1665.60 97.9293   2
   0  -3  -2 1048.89 67.5409   1
   0  -3  -2 767.401 79.3020   4
   0   3   2 983.043 240.246   3
   0  -3  -3 617.811 85.0662   4
   0   3   3 457.717 60.0513   1
   0   3  -3 544.654 66.7641   2
   0   3   3 202.984 232.724   3
   0  -3  -3 490.081 203.655   3
   0  -3   3 424.974 63.5971   2
   0  -3   3 692.169 112.903   3
   0  -3  -3 494.264 60.4162   1
   0   3   4 4514.69 182.925   1
   0  -3  -4 4703.26 226.495   4
   0  -3  -4 4174.64 175.432   1
   0  -3  -4 4535.58 476.271   3
   0  -3  -5 13738.3 416.625   7
   0  -3  -5 12954.8 823.894   3
   0  -3   5 13053.1 368.159   1
   0   3   5 12318.3 329.093   1
   0   3   6 3767.86 204.044   1
   0  -3  -6 4454.46 246.995   7
   0  -3   6 4633.29 241.876   1
   0  -3  -6 3939.48 486.992   3
   0  -3  -7 423.401 234.623   3
   0   3   7 409.780 77.6608   1
   0  -3   7 366.335 80.5176   1
   0  -3  -8 231.057 215.477   3
   0  -3   8 91.7005 56.0271   1
   0   3   8 199.453 68.3817   1
   0   3   9 1599.14 173.388   1
   0  -3   9 1277.88 154.294   1
   0  -3  10 888.248 146.299   1
   0   3  10 782.873 129.360   1
   0  -3  11 77.7330 80.0644   1
   0   3  11 125.147 84.5288   1
   0  -3 -12 249.640 294.913   3
   0   3  12 134.500 79.1006   1
   0  -3  12 22.5446 67.7261   1
   0   3  13 63.8608 69.7418   1
   0  -3  13 85.9511 82.6831   1
   0  -3 -13 206.893 268.909   3
   0  -3 -14 573.490 280.997   3
   0   3  14 14.4609 83.9595   1
   0   4   0 78734.7 1297.29   5
   0  -4   0 73201.4 502.517   2
   0  -4   1 87331.9 575.928   2
   0   4   1 93432.9 550.993   1
   0   4   1 89580.2 701.900   4
   0  -4  -1 89698.5 532.494   1
   0  -4  -1 91657.0 912.023   4
   0   4  -1 90432.8 600.146   2
   0  -4  -2 3886.22 134.303   1
   0  -4  -2 3246.12 487.077   3
   0   4  -2 2932.11 130.972   2
   0   4   2 3669.45 129.125   1
   0  -4  -2 4966.77 238.153   4
   0  -4   2 3072.22 133.139   2
   0   4   2 2045.90 393.759   3
   0   4  -3 7439.44 235.289   2
   0  -4  -3 10544.0 813.733   3
   0   4   3 11522.0 255.257   1
   0  -4   3 7683.58 233.837   2
   0  -4  -3 10994.1 243.687   1
   0   4   3 7859.65 749.015   3
   0  -4  -3 13179.0 365.016   4
   0  -4  -4 10872.9 383.902   4
   0  -4   4 7531.73 251.352   2
   0  -4   4 7727.60 267.694   1
   0  -4  -4 9357.54 260.522   1
   0   4   4 9267.30 258.916   1
   0  -4  -4 8868.35 742.106   3
   0   4   5 3127.39 169.468   1
   0  -4   5 2147.24 154.589   1
   0  -4  -5 2872.15 412.715   3
   0  -4   6 899.144 113.689   1
   0  -4  -6 850.710 127.161   7
   0   4   6 827.922 100.195   1
   0  -4  -6 989.827 281.009   3
   0  -4  -7 1469.81 368.053   3
   0  -4  -7 1550.57 160.068   7
   0  -4   7 1611.76 156.913   1
   0   4   7 1417.92 132.672   1
   0  -4   8 514.126 102.213   1
   0  -4  -8 736.760 284.575   3
   0   4   8 438.266 89.9574   1
   0   4   9 5977.43 308.731   1
   0  -4   9 5963.90 325.318   1
   0   4  10 1045.50 146.194   1
   0  -4  10 1149.69 152.899   1
   0  -4 -10 1240.84 346.995   3
   0  -4  11-26.0018 80.1773   1
   0   4  11 134.073 74.0536   1
   0   4  12 310.321 113.934   1
   0  -4  12-27.6505 85.6011   1
   0  -4 -12 429.433 320.171   3
   0   4  13 248.702 110.069   1
   0  -4 -13 443.015 263.095   3
   0  -4  13 266.847 120.383   1
   0   4  14 64.8236 88.4737   1
   0   5   0 174.684 84.6221   5
   0   5   0 95.3421 28.2187   2
   0  -5   0 104.278 29.1985   2
   0  -5   1 14478.3 256.140   2
   0   5   1 14898.5 316.322   4
   0  -5  -1 14538.3 231.377   1
   0   5   2 1204.88 80.0226   4
   0  -5  -2 1277.76 87.6181   1
   0   5  -2 985.277 82.8880   2
   0  -5  -2 965.853 312.567   3
   0  -5   2 1117.58 90.8225   2
   0   5   2 1317.54 89.5644   1
   0  -5  -2 1260.39 305.713   5
   0  -5  -3 17314.1 482.063   4
   0  -5   3 11400.0 291.447   2
   0   5   3 13695.0 280.287   1
   0   5  -3 11266.9 297.801   2
   0  -5  -3 12691.4 960.201   3
   0  -5  -3 14997.2 301.017   1
   0  -5  -4 18285.8 375.252   1
   0   5   4 18279.5 365.648   1
   0   5   5 10190.9 299.541   1
   0  -5   5 11030.6 359.209   1
   0  -5  -5 10438.2 440.147   4
   0  -5  -5 10837.1 860.446   3
   0  -5   6 3933.86 228.793   1
   0  -5  -6 3178.20 478.353   3
   0   5   6 3402.30 191.110   1
   0  -5  -7 2382.35 220.414   7
   0   5   7 2239.71 174.702   1
   0  -5  -8 942.286 142.330   7
   0  -5   8 1043.50 140.769   1
   0  -5  -8 1289.66 378.129   3
   0   5   8 785.298 110.445   1
   0  -5  -9 4311.40 643.031   3
   0   5   9 3275.51 231.036   1
   0  -5   9 3985.77 268.329   1
   0  -5  10 550.067 126.194   1
   0   5  10 480.277 103.390   1
   0  -5 -10 790.367 347.471   3
   0   5  11 557.923 116.166   1
   0  -5  11 271.901 97.3403   1
   0  -5  12 460.403 125.606   1
   0   5  12 492.430 124.818   1
   0  -5 -12 626.847 433.208   3
   0  -5 -13 211.593 311.177   3
   0   5  13 125.157 97.9451   1
   0  -5  13 366.074 116.248   1
   0   5  14 138.738 96.2661   1
   0   6   0 3521.51 349.759   5
   0   6   0 3348.46 129.104   2
   0  -6   0 3349.69 128.094   2
   0   6   1 2632.11 156.255   4
   0   6   1 1668.32 303.589   5
   0  -6   1 1980.66 103.408   2
   0  -6  -1 2512.82 108.005   1
   0  -6  -1 2716.32 132.177   2
   0   6  -1 1885.09 105.448   2
   0  -6  -1 3000.67 335.821   5
   0   6   2 5624.64 175.365   1
   0   6   2 5705.20 168.501   4
   0  -6  -2 3049.36 479.012   3
   0  -6  -2 5294.60 164.648   1
   0   6  -2 3742.62 157.601   2
   0  -6  -2 5415.06 529.085   5
   0  -6  -2 7342.63 328.856   4
   0  -6   2 3702.46 156.706   2
   0  -6  -3 11245.8 413.322   4
   0  -6  -3 10892.4 257.531   1
   0   6   3 11262.0 278.239   1
   0  -6  -3 10199.6 875.557   3
   0  -6  -4 6802.21 356.272   4
   0  -6   4 6670.90 259.935   2
   0   6   4 6415.81 217.792   1
   0  -6  -4 5926.96 213.363   1
   0  -6   5 175.493 56.8745   2
   0   6   5 222.969 56.9461   1
   0  -6  -5 182.121 93.1915   4
   0  -6  -5 355.597 284.836   3
   0  -6   5 121.878 50.3572   1
   0  -6  -6 684.409 290.431   3
   0  -6   6 628.176 104.596   1
   0   6   6 405.127 73.5106   1
   0   6   7 567.370 96.3531   1
   0  -6   7 513.906 106.631   1
   0   6   8 3493.95 223.351   1
   0  -6  -8 4112.06 586.421   3
   0  -6  -8 4033.82 281.639   7
   0  -6   8 4080.32 267.758   1
   0  -6   9 1387.47 172.072   1
   0   6   9 1150.44 143.132   1
   0  -6  -9 1093.89 156.473   7
   0   6  10 562.184 104.564   1
   0  -6 -10 368.520 236.833   3
   0  -6  10 345.764 102.103   1
   0   6  11 104.737 76.8067   1
   0  -6  11 56.9799 61.0960   1
   0  -6 -11 75.8571 282.513   3
   0  -6  12 127.443 92.1508   1
   0   6  12 95.1500 80.8101   1
   0  -6 -13 279.233 400.256   3
   0  -6  13 164.954 118.035   1
   0   6  13 101.683 84.7140   1
   0   6  14-206.445 119.885   1
   0   7   0 134.313 37.5590   2
   0  -7   0 57.3444 29.6625   2
   0   7   1 105360. 2339.97   5
   0  -7  -1 120444. 872.958   2
   0   7  -1 113386. 844.773   2
   0  -7  -1 113387. 773.403   1
   0  -7   1 114960. 830.360   2
   0   7   1 109545. 1059.83   4
   0  -7   2 24205.8 415.238   2
   0   7  -2 23643.6 417.695   2
   0   7   2 23230.3 351.297   4
   0  -7  -2 23600.4 356.573   1
   0  -7   3 3132.23 170.357   2
   0  -7  -3 2667.38 137.002   1
   0  -7  -3 2911.82 238.689   4
   0   7   3 2763.54 151.147   1
   0  -7  -3 2847.48 542.739   3
   0  -7  -4 5406.91 205.741   1
   0  -7  -4 5022.24 675.164   3
   0  -7  -4 5824.00 360.459   4
   0   7   4 5700.78 214.520   1
   0  -7   4 5701.52 243.330   2
   0  -7   5 9092.22 336.085   2
   0   7   5 9384.81 292.505   1
   0  -7  -5 10181.3 497.405   4
   0  -7  -5 9075.48 949.028   3
   0   7   6 11376.0 351.622   1
   0  -7   6 10260.9 385.350   1
   0  -7  -6 10456.6 969.169   3
   0  -7  -7 1915.42 446.611   3
   0  -7   7 1926.83 187.506   1
   0   7   7 1622.30 153.695   1
   0  -7   8 2459.62 210.553   1
   0  -7  -8 3075.93 270.587   7
   0  -7  -8 3133.50 573.709   3
   0   7   8 2678.13 200.712   1
   0  -7   9 1461.89 180.434   1
   0   7   9 1463.87 162.212   1
   0  -7  -9 1228.26 386.154   3
   0  -7  10 361.857 101.774   1
   0   7  10 354.826 102.419   1
   0   7  11 88.8362 74.9048   1
   0  -7  11 48.8828 74.5764   1
   0   7  12 24.1969 72.5785   1
   0  -7  12 33.1341 82.0104   1
   0  -7  13 395.099 158.779   1
   0  -7 -13 184.764 367.839   3
   0   7  13 83.6956 73.7847   1
   0  -8   0 1858.71 113.922   2
   0   8   0 1633.49 264.438   5
   0  -8   0 1627.47 102.193   1
   0   8  -1 37802.0 523.354   2
   0  -8   1 39137.2 520.630   2
   0   8   1 36818.4 1474.97   5
   0  -8  -1 38031.6 481.978   1
   0   8   1 37211.0 655.812   4
   0  -8  -2 9261.66 833.784   3
   0  -8  -2 14314.0 342.282   2
   0   8   2 11464.0 253.786   4
   0  -8   2 15989.5 362.032   2
   0  -8  -2 12153.8 265.384   1
   0   8  -2 14367.9 340.802   2
   0  -8  -3 15100.1 565.708   4
   0  -8   3 10864.7 323.038   2
   0   8   3 12458.0 306.484   1
   0  -8  -3 11800.3 288.542   1
   0  -8  -3 8224.82 840.141   3
   0  -8  -4 1982.12 239.513   4
   0  -8  -4 1789.04 540.306   3
   0  -8   4 1104.67 115.563   2
   0   8   4 1773.48 136.732   1
   0  -8  -5 523.267 148.161   4
   0  -8   5 659.435 111.007   2
   0   8   5 368.996 71.2586   1
   0  -8  -5 485.932 352.567   3
   0   8   6 12888.6 375.753   1
   0  -8  -6 12790.1 1128.79   3
   0  -8   6 12881.2 444.126   1
   0   8   7 11230.1 376.794   1
   0  -8  -7 11144.6 1011.60   3
   0  -8   7 12182.2 458.552   1
   0   8   8 296.741 81.1279   1
   0  -8  -8 165.181 260.077   3
   0  -8   8 343.866 90.4544   1
   0  -8   9 84.1797 68.7581   1
   0   8   9 344.092 85.0179   1
   0  -8 -10 922.002 358.367   3
   0   8  10 706.506 125.862   1
   0  -8  10 629.792 134.722   1
   0  -8 -11-70.9795 272.354   3
   0  -8  11-76.6308 65.0640   1
   0   8  11 32.3472 62.2849   1
   0  -8  12 179.632 97.4918   1
   0   8  12 138.215 87.1749   1
   0  -8 -12 12.0423 312.718   3
   0  -8 -13 454.145 422.971   3
   0   8  13-74.1773 106.586   1
   0  -9   0 75.1434 29.8360   2
   0   9   0 85.8355 139.208   5
   0  -9   0 56.0449 33.7722   1
   0  -9   1 321.607 56.4480   2
   0  -9  -1 238.999 46.1779   1
   0   9   1 65.8890 54.0310   4
   0   9  -1 423.586 68.0208   2
   0   9   1 83.9708 165.947   5
   0  -9  -1 230.753 66.7763   2
   0  -9  -2 822.484 315.974   3
   0  -9   2 1527.15 117.023   2
   0  -9  -2 1705.91 142.402   2
   0  -9  -2 929.544 80.2710   1
   0   9   2 1004.82 76.2621   4
   0  -9  -3 747.645 392.688   3
   0   9   3 349.513 62.2592   1
   0  -9   3 796.930 98.7168   2
   0  -9  -3 268.556 54.0746   1
   0  -9   4 182.979 55.7768   2
   0  -9  -4 452.223 357.116   3
   0  -9  -4 446.763 147.802   4
   0   9   4 89.1589 42.4754   1
   0   9   5 1460.85 125.935   1
   0  -9   5 1270.80 136.252   2
   0  -9  -5 1700.85 455.341   3
   0  -9  -5 1750.88 254.199   4
   0  -9  -6 4744.92 732.166   3
   0  -9   6 4401.03 268.346   1
   0   9   7 1200.08 134.651   1
   0  -9  -7 665.778 298.798   3
   0  -9   8 478.072 120.195   1
   0   9   8 414.107 92.0208   1
   0   9   9 1019.63 137.657   1
   0  -9   9 883.552 145.994   1
   0  -9  -9 885.314 384.853   3
   0  -9 -10 267.434 300.415   3
   0  -9  10 81.3553 71.0028   1
   0   9  10 18.2310 63.0939   1
   0  -9  11 427.074 109.689   1
   0   9  11 496.089 119.063   1
   0  -9  12 597.987 144.704   1
   0   9  12 487.100 123.309   1
   0  -9 -12 891.475 440.320   3
   0  -9 -13 1350.90 529.293   3
   0 -10   0 354.901 61.0458   2
   0  10   0 420.263 127.979   4
   0  10   0 154.177 130.503   5
   0 -10   1 894.271 90.8571   2
   0 -10  -1 952.460 94.3838   1
   0  10  -1 939.686 264.496   5
   0  10   1 761.902 318.267   5
   0  10   1 1203.06 131.090   4
   0 -10  -1 1155.13 102.865   2
   0 -10  -2 469.356 71.9977   2
   0 -10  -2 406.973 61.0072   1
   0 -10   2 741.077 90.1911   2
   0  10   2 331.065 46.3008   4
   0 -10  -2 367.734 346.985   3
   0 -10  -3 465.784 307.422   3
   0 -10   3 390.875 67.4386   2
   0 -10  -3 607.872 85.6666   2
   0  10   4 2442.17 162.733   1
   0 -10   4 1704.21 147.025   2
   0 -10  -4 2763.29 283.015   4
   0 -10  -4 1103.76 386.471   3
   0 -10  -5 6929.17 961.844   3
   0 -10   5 6250.59 299.880   2
   0  10   5 8753.91 316.291   1
   0 -10  -5 10214.6 595.264   4
   0  10   6 4669.20 244.500   1
   0 -10  -6 4802.62 793.561   3
   0 -10   6 5592.89 296.644   2
   0 -10   6 5845.29 319.610   1
   0 -10  -7 1312.63 461.683   3
   0 -10   7 1326.09 169.592   1
   0  10   7 1139.35 140.344   1
   0  10   8-18.1614 50.0572   1
   0 -10   8 5.87544 58.1226   1
   0 -10  -8 205.323 258.004   3
   0 -10  -9 10.0099 276.608   3
   0  10   9-141.926 79.6753   1
   0 -10   9-32.0675 65.9290   1
   0 -10 -10 619.711 402.807   3
   0  10  10 630.860 125.360   1
   0 -10  10 366.222 109.214   1
   0  10  11-46.6340 80.1375   1
   0 -10  11 147.810 80.1904   1
   0 -10 -11 153.339 310.605   3
   0 -10  12 241.746 101.790   1
   0 -10 -12 446.085 409.123   3
   0 -11   0 198.137 46.2408   2
   0  11   0 273.391 117.355   4
   0  11   0 288.336 235.836   5
   0  11   1 4283.10 232.021   4
   0  11  -1 5055.57 566.937   5
   0 -11   1 5885.56 233.866   2
   0 -11  -1 5437.08 222.196   2
   0  11   1 3636.16 550.224   5
   0 -11  -2 886.916 103.738   2
   0 -11  -2 403.676 324.417   3
   0 -11   2 419.350 72.6328   2
   0  11   2 949.942 70.2862   4
   0 -11   3 1504.29 135.641   2
   0 -11  -3 2099.96 169.359   2
   0  11   4 2543.80 170.993   1
   0 -11  -4 2353.91 544.054   3
   0  11   5 1918.28 159.991   1
   0 -11  -5 1927.46 561.128   3
   0 -11   5 1836.59 175.917   2
   0 -11   6 1086.10 145.975   1
   0 -11  -6 1209.14 460.021   3
   0  11   6 1531.68 147.096   1
   0 -11   6 1083.80 132.076   2
   0  11   7 1704.62 174.637   1
   0 -11   7 1304.62 167.552   1
   0 -11  -7 1541.12 467.738   3
   0  11   8 411.128 99.8975   1
   0 -11   8 561.655 123.839   1
   0  11   9 648.490 127.685   1
   0 -11   9 764.035 153.630   1
   0  11  10 112.278 84.0153   1
   0 -11 -10 126.599 299.785   3
   0 -11  10 160.809 90.3841   1
   0 -11  11 97.1067 102.919   1
   0 -11 -11 343.431 365.917   3
   0 -11 -12 726.795 414.190   3
   0 -11  12 67.3232 102.172   1
   0  12   0 18860.0 670.564   4
   0  12   0 19540.8 1203.20   5
   0  12   1 5605.85 745.352   5
   0  12   1 5841.19 258.125   4
   0 -12  -1 8345.59 291.278   2
   0  12  -1 7674.87 735.423   5
   0 -12   1 9479.06 312.585   2
   0  12   2 10607.0 185.709   4
   0 -12   2 11052.3 351.716   2
   0 -12  -3 3250.97 662.643   3
   0 -12   3 3904.77 222.289   2
   0 -12  -4 5102.02 265.516   2
   0 -12   4 5919.35 285.247   2
   0 -12   5 4807.18 279.657   2
   0 -12  -5 3622.46 755.803   3
   0  12   5 3605.72 213.587   1
   0 -12   6 481.861 95.3954   2
   0 -12  -6 899.760 426.023   3
   0 -12   6 505.531 118.075   1
   0  12   6 548.203 95.8873   1
   0 -12   7-14.1601 61.7313   1
   0 -12  -7-162.142 373.139   3
   0  12   7 34.2613 51.7606   1
   0 -12  -8 412.539 361.246   3
   0 -12   8 108.044 72.2509   1
   0  12   8 243.139 96.1427   1
   0  12   9 146.341 90.1807   1
   0 -12  -9 267.931 326.568   3
   0 -12   9 33.4359 80.8659   1
   0 -12  10-63.1126 79.4135   1
   0 -12 -10-155.311 350.708   3
   0 -12  11-81.8344 81.5530   1
   0 -12 -11-31.5725 316.829   3
   0 -12 -12 308.722 450.413   3
   0  13   0 226.673 57.3467   6
   0  13   0 281.253 106.798   4
   0  13   0 120.882 190.829   5
   0 -13   0 215.105 54.5485   2
   0 -13   1 489.662 77.6697   2
   0  13   1 774.680 382.506   5
   0  13   1 1126.17 115.633   4
   0 -13  -1 1198.24 120.109   2
   0  13  -1 793.347 308.816   5
   0 -13  -2 18704.2 469.036   2
   0 -13   2 18476.9 466.068   2
   0  13  -2 17993.6 1166.82   5
   0 -13   3 585.543 100.150   2
   0 -13  -3 569.133 94.1819   2
   0 -13  -4 2748.88 234.183   2
   0 -13   4 2572.43 200.992   2
   0 -13  -5 5352.43 948.800   3
   0 -13   5 5366.70 304.562   2
   0 -13   6 345.095 104.932   2
   0 -13  -6 386.425 454.005   3
   0 -13   6 392.109 110.636   1
   0  13   6 591.851 101.066   1
   0 -13  -7 445.860 391.807   3
   0 -13   7 58.8522 69.7231   1
   0  13   7 148.588 69.6840   1
   0 -13   8 147.853 74.7405   1
   0 -13  -8 325.981 436.992   3
   0 -13   9 144.067 96.9612   1
   0 -13  -9 255.938 397.879   3
   0 -13 -10-68.2404 333.844   3
   0 -13  10 78.2659 91.7579   1
   0 -13 -11 1008.07 555.573   3
   0 -13  11 580.034 154.200   1
   0  14   0 61716.8 823.318   6
   0 -14   0 57030.5 803.864   2
   0  14   0 49244.3 2222.86   5
   0  14   0 46487.5 1059.36   4
   0 -14  -1 1304.34 124.740   2
   0 -14   1 1496.12 141.354   2
   0 -14  -1 582.468 369.686   3
   0  14   1 1098.14 395.339   5
   0  14  -1 1072.78 364.590   5
   0  14  -1 1258.67 238.195   4
   0 -14   2 2371.44 175.938   2
   0  14  -2 1922.78 413.835   5
   0 -14  -2 1758.32 146.867   2
   0 -14   3 1807.13 171.843   2
   0 -14  -3 1824.47 166.184   2
   0 -14  -4 2809.47 207.868   2
   0 -14   4 2563.86 204.685   2
   0 -14  -5 368.029 87.7390   2
   0 -14   5 148.298 68.5880   2
   0 -14  -6 438.255 429.312   3
   0 -14   6 28.3938 72.7202   1
   0 -14  -7 481.818 379.402   3
   0 -14   7 77.5008 88.9362   1
   0 -14   8 182.358 98.9858   1
   0 -14  -8 765.883 459.388   3
   0 -14   9 77.3343 103.070   1
   0 -14  -9 737.666 470.035   3
   0 -14 -10 143.873 385.757   3
   0 -14  10 777.788 176.214   1
   0 -14 -11 303.209 446.403   3
   0  15   0 219.668 364.585   5
   0 -15   0 37.0837 43.4818   2
   0 -15   1 1558.42 147.905   2
   0  15  -1 1450.61 261.111   4
   0 -15  -1 1226.00 123.976   2
   0 -15  -2 287.000 80.6346   2
   0 -15   2 237.350 70.4264   2
   0  15  -2 30.0215 187.606   5
   0 -15   3 573.974 103.879   2
   0 -15  -3 469.848 100.620   2
   0  15  -3-30.2806 232.992   5
   0 -15  -3 269.230 414.386   3
   0 -15  -4 353.452 98.6315   2
   0 -15  -4 301.252 367.476   3
   0 -15   4 562.568 113.480   2
   0 -15  -5 746.519 416.033   3
   0 -15   5 481.055 113.437   2
   0 -15  -6 355.197 499.870   3
   0 -15   6 143.028 91.1147   1
   0 -15   7 761.531 143.468   1
   0 -15  -7 809.274 500.702   3
   0 -15   8 100.645 81.0710   1
   0 -15  -8 76.0667 410.167   3
   0 -15  -9-138.557 375.919   3
   0 -15   9 83.2662 103.654   1
   0 -15 -10-200.377 436.802   3
   0 -15  10-31.4797 105.066   1
   0 -16   0 7332.22 317.306   2
   0  16   0 5919.02 913.975   5
   0 -16  -1 192.503 66.2198   2
   0  16   1 207.619 71.6007   6
   0 -16   1 159.311 67.7760   2
   0  16  -1 252.402 294.679   5
   0 -16  -1 339.394 395.096   3
   0  16  -2 197.554 280.608   5
   0 -16  -2-245.013 373.810   3
   0 -16   2 310.900 81.5169   2
   0 -16   3 1362.13 149.820   2
   0  16  -3 946.223 338.251   5
   0  16  -4 275.773 285.176   5
   0 -16   4 342.597 97.8916   2
   0 -16   5 283.609 86.6809   2
   0 -16  -5-53.8388 456.351   3
   0 -16  -6 291.749 582.227   3
   0 -16   6 516.369 120.529   1
   0 -16   7 1082.61 190.080   1
   0 -16  -7 1134.61 663.136   3
   0 -16  -8-278.896 400.339   3
   0 -16   8 405.524 112.160   1
   0 -16  -9 176.737 439.192   3
   0 -16   9 381.350 135.860   1
   0  17   0-269.178 368.917   5
   0  17  -1 1217.14 455.272   5
   0 -17  -1 593.000 447.506   3
   0 -17  -2 9.29656 363.519   3
   0  17  -2 618.367 373.556   5
   0  17  -3 344.923 323.576   5
   0 -17  -3 357.109 409.127   3
   0 -17   4 182.843 88.7613   2
   0 -17  -4 467.686 439.202   3
   0  17  -4 368.245 305.864   5
   0 -17  -5 747.727 652.976   3
   0 -17   5 857.272 146.485   2
   0 -17   6 2458.23 257.866   1
   0 -17  -6 2231.45 841.913   3
   0 -17  -7 163.717 504.535   3
   0 -17   7 196.482 109.953   1
   0 -17   8 83.0064 103.377   1
   0 -17  -8 265.009 432.400   3
   0 -17  -9 594.354 499.034   3
   0 -17   9 1030.14 200.893   1
   0  18   0 1529.07 559.786   5
   0 -18  -1 722.589 529.112   3
   0  18  -1 556.782 393.171   5
   0  18  -2 542.331 385.465   5
   0 -18  -2 628.162 470.590   3
   0 -18  -3 1686.43 715.688   3
   0  18  -3 4981.95 797.674   5
   0 -18  -4 484.086 611.240   3
   0  18  -4 1461.66 489.305   5
   0 -18  -5 641.703 552.707   3
   0  18  -5-125.242 322.712   5
   0 -18   5 144.816 84.3899   1
   0 -18   6 137.850 93.0621   1
   0 -18  -6-3.19989 489.476   3
   0 -18   7 478.022 138.202   1
   0 -18  -7-79.4826 536.368   3
   0 -18   8 3021.26 322.992   1
   0 -18  -8 2498.56 758.457   3
   0  19  -1-268.548 396.412   5
   0 -19  -1-390.506 387.623   3
   0 -19  -2 412.543 528.829   3
   0  19  -2 141.967 340.300   5
   0  19  -3 542.393 417.021   5
   0 -19  -3 583.095 596.956   3
   0  19  -4 307.186 367.385   5
   0 -19  -4-109.711 441.927   3
   0 -19  -5 375.944 506.382   3
   0  19  -5 178.875 277.629   5
   0 -19  -6 824.186 751.192   3
   0  19  -6 553.671 489.235   5
   0 -19  -7 185.992 566.269   3
   0 -19   7 461.974 151.294   1
   0 -20   0 442.256 473.470   3
   0  20  -1 373.331 488.137   5
   0 -20  -1 185.007 566.957   3
   0 -20  -2 23.9311 505.889   3
   0  20  -2 126.174 384.417   5
   0  20  -3 1610.47 607.776   5
   0 -20  -3 192.430 578.500   3
   0 -20  -4 650.819 772.347   3
   0  20  -4 251.195 458.792   5
   0 -20  -5 455.873 707.902   3
   0  20  -5 1692.37 653.237   5
   0 -20  -6-132.453 538.710   3
   0 -21   0 822.664 597.617   3
   0  21  -1 3086.67 911.410   5
   0 -21   1 2400.22 913.804   3
   0 -21  -1 3314.61 998.594   3
   0 -21  -2 1466.94 792.335   3
   0  21  -2 789.235 555.924   5
   0 -21  -3 93.1478 588.791   3
   0  21  -3 230.917 446.375   5
   0 -21  -4 314.907 794.911   3
   0  21  -4 165.054 370.676   5
  -1   0  14 253.660 126.562   1
  -1   0  13 117.851 104.990   1
  -1   0  12 284.246 101.228   1
  -1   0  11 51.0469 53.2380   1
  -1   0  10-55.1373 55.5674   1
   1   0 -10-157.372 144.383   3
   1   0  -9 3540.11 452.089   3
  -1   0   9 3322.69 230.656   1
  -1   0   8 293.572 73.2967   1
   1   0  -8 327.660 164.882   3
   1   0  -7-7.11679 108.717   3
  -1   0   7 25.9284 41.7329   1
  -1   0   6 616.656 92.2571   1
   1   0  -6 706.379 203.833   3
  -1   0   5 8492.63 290.427   1
  -1   0   5 7342.03 228.734   7
   1   0  -5 8725.72 555.342   3
  -1   0   4 31688.5 405.835   7
  -1   0   4 30908.6 946.853   3
   1   0  -4 35445.8 959.738   3
   1   0  -4 36007.2 539.173   1
  -1   0   4 34994.6 509.346   1
   1   0  -3 2233.68 127.165   1
  -1   0   3 2216.36 242.143   3
  -1   0   3 2283.57 121.653   1
   1   0  -3 2432.15 228.796   3
  -1   0   2 472686. 2317.36   3
  -1   0   2 479251. 1310.54   1
  -1   0   1 36.8602 15.3860   1
   1   0  -1 30.8179 13.1036   1
   1   0   0-15.6166 10.0204   2
  -1   0   0 39.2859 10.1978   2
  -1   0   0-24.1310 33.4235   4
   1   0   0-7.53485 30.3711   4
  -1   0  -1 1843.62 116.789   7
  -1   0  -1 1905.76 166.302   3
   1   0   1 1953.46 123.711   7
   1   0   1 1735.10 114.993   4
  -1   0  -1 1942.58 73.6626   2
  -1   0  -1 1884.45 121.037   4
   1   0   1 1743.77 70.8591   2
   1   0   1 1990.44 179.269   3
   1   0   2 62944.7 528.762   2
   1   0   2 61370.9 1214.01   3
  -1   0  -2 61087.7 743.838   4
   1   0   2 61008.8 757.657   7
  -1   0  -2 65618.2 766.381   7
  -1   0  -2 65369.7 1171.64   3
  -1   0  -2 63715.6 523.233   2
  -1   0  -3 1211.76 114.986   4
   1   0   3 971.552 235.385   3
   1   0   3 1146.17 90.0344   1
  -1   0  -3 1226.31 221.742   3
  -1   0  -3 1159.55 125.544   7
   1   0   3 990.549 123.961   7
  -1   0  -3 1140.46 91.5768   2
   1   0   4 482.878 66.2058   1
   1   0   4 425.082 97.7458   7
  -1   0  -4 501.536 184.707   3
   1   0   5 258.731 61.4437   1
  -1   0  -5 218.758 143.279   3
  -1   0  -6 1315.37 281.677   3
   1   0   6 1153.42 110.728   1
   1   0   7 618.217 100.950   1
  -1   0  -7 875.350 283.119   3
   1   0   8 5557.13 277.668   1
  -1   0  -8 6881.61 668.596   3
  -1   0  -9 456.533 212.436   3
   1   0   9 261.789 85.9458   1
   1   0  10 1819.98 198.938   1
  -1   0 -10 2266.20 421.542   3
   1   0  11 230.071 91.2273   1
  -1   0 -11 166.402 209.423   3
   1   0  12 171.613 80.3182   1
   1   0  13 101.366 96.0693   1
   1   0  14 297.978 116.586   1
  -1  -1  14 80.8713 110.319   1
  -1   1  14 82.8397 95.7675   1
  -1   1  13 71.1739 76.2792   1
  -1  -1  13 89.0193 83.9473   1
  -1  -1  12 343.169 92.8360   1
   1  -1 -12 537.390 234.728   3
  -1   1  12 408.509 108.758   1
  -1  -1  11 56.4801 49.6911   1
  -1   1  11 240.944 89.6554   1
   1  -1 -11 49.4213 143.632   3
  -1  -1  10 2336.55 207.386   1
  -1   1  10 2761.07 228.765   1
   1  -1 -10 2120.53 413.383   3
  -1   1   9 5874.26 303.505   1
  -1  -1   9 6148.49 312.501   1
   1  -1  -8 382.928 193.941   3
  -1  -1   8 323.186 89.8400   1
   1   1  -8 712.286 184.309   3
  -1   1   8 366.727 83.4650   1
  -1  -1   7 4684.22 237.620   7
  -1  -1   7 5014.08 252.955   1
  -1   1   7 5394.39 255.459   1
   1  -1  -7 7047.89 614.960   3
   1   1  -7 7192.65 460.584   3
  -1   1   6 11198.4 334.075   1
  -1  -1   6 11516.2 346.337   7
   1   1  -6 13230.7 605.354   3
   1  -1  -6 12831.8 763.219   3
  -1  -1   6 11585.5 353.069   1
   1   1  -5 20930.9 680.439   3
  -1  -1   5 20031.9 422.761   1
   1  -1  -4 13985.3 655.397   3
   1   1  -4 12781.4 330.573   1
  -1   1   4 13027.3 301.835   1
   1  -1  -4 14323.8 335.505   1
  -1  -1   4 12825.0 303.490   1
  -1   1   4 12507.9 676.161   3
  -1  -1   4 13006.6 587.372   3
  -1  -1   3 7225.32 372.094   3
   1   1  -3 7782.25 220.592   1
  -1  -1   3 7317.19 203.214   1
   1  -1  -3 6748.61 384.890   3
  -1   1   3 6310.22 413.721   3
   1  -1  -3 6390.47 199.672   1
  -1   1   3 6170.99 188.544   1
   1   1  -2 5781.01 159.243   1
   1  -1  -2 5301.70 153.837   1
  -1  -1   2 5632.29 153.499   1
   1  -1  -2 5717.72 324.208   3
  -1   1   1 1210.95 55.6844   1
   1  -1  -1 1282.69 61.3857   1
  -1  -1   1 1057.38 47.4138   1
   1   1  -1 1213.62 53.0394   1
  -1  -1   1 1216.28 49.6881   6
  -1   1   0 8249.46 146.935   2
  -1   1   0 8322.21 225.736   4
   1  -1   0 9182.10 233.899   4
  -1  -1   0 8906.54 319.656   4
   1   1   0 7995.71 295.907   4
  -1   1  -1 56732.5 718.280   3
   1  -1   1 57530.5 434.195   2
   1  -1   1 58137.5 534.456   4
   1   1   1 51563.9 651.042   4
  -1   1  -1 57604.1 424.489   2
  -1   1  -1 62580.1 632.234   4
   1   1   1 58491.9 354.469   2
  -1  -1  -1 57065.3 346.551   2
   1   1   1 60334.5 1285.55   3
   1  -1   1 58805.8 769.863   3
  -1  -1  -1 56720.7 759.266   4
  -1  -1  -1 58375.2 1229.67   3
   1  -1   2 104812. 965.521   7
   1  -1   2 101828. 700.090   2
   1   1   2 108752. 626.226   1
  -1  -1  -2 109042. 1046.14   4
  -1   1  -2 103851. 725.676   2
  -1   1  -2 103897. 1339.08   3
  -1  -1  -2 108255. 1729.08   3
   1   1   2 113606. 1964.57   3
  -1  -1  -2 108393. 670.144   2
   1  -1   2 104077. 1401.97   3
   1   1   2 109393. 901.845   4
  -1   1  -2 104583. 883.941   4
  -1   1  -3 3855.55 316.340   3
  -1  -1  -3 3193.30 142.742   2
   1   1   3 2935.26 129.214   1
   1  -1   3 2528.04 134.217   2
   1  -1   3 3337.66 198.917   7
   1  -1   3 3057.19 297.788   3
  -1   1  -3 3022.51 143.386   2
  -1  -1  -3 2324.47 289.516   3
   1   1   3 3082.72 364.295   3
  -1  -1  -3 2909.14 185.642   7
  -1  -1  -3 3119.21 195.368   4
   1   1   4 407.503 61.8871   1
  -1  -1  -4 535.964 84.9224   2
  -1  -1  -4 539.144 209.473   3
   1  -1   4 492.041 72.4813   1
  -1  -1  -4 527.288 100.018   7
  -1   1  -4 895.758 191.657   3
   1  -1   4 421.630 93.0746   7
   1  -1   5 42028.6 814.358   7
   1  -1   5 43541.3 655.829   1
  -1  -1  -5 44396.2 1466.15   3
   1   1   5 43694.2 600.044   1
   1  -1   6 7865.93 300.373   1
  -1  -1  -6 7422.05 638.542   3
   1   1   6 6625.69 263.465   1
   1  -1   7 1927.72 164.008   1
   1   1   7 1753.11 149.328   1
  -1   1  -7 2296.59 361.535   3
  -1  -1  -7 2079.70 388.169   3
  -1  -1  -8-22.1476 162.975   3
   1  -1   8 15.9829 46.8449   1
  -1   1  -8 92.1905 123.220   3
   1   1   8 35.3297 43.7077   1
   1   1   9 334.304 90.0516   1
  -1   1  -9 373.977 191.660   3
   1  -1   9 210.473 80.9205   1
   1   1  10 1134.92 153.918   1
  -1   1 -10 1628.60 324.830   3
   1  -1  10 890.962 133.467   1
  -1  -1 -10 1284.55 360.883   3
  -1  -1 -11 1733.03 464.465   3
   1  -1  11 1264.04 179.017   1
   1   1  11 1167.11 152.990   1
   1   1  12-23.5816 57.1763   1
   1  -1  12 24.6622 82.1967   1
  -1  -1 -12-27.3703 207.533   3
   1  -1  13 78.6203 68.1093   1
   1   1  13 102.012 91.9032   1
   1  -1  14 435.958 143.509   1
   1   1  14 398.920 138.194   1
  -1   2  14 90.4729 94.2881   1
  -1  -2  14 547.312 160.114   1
  -1   2  13 110.364 83.9594   1
   1  -2 -13 74.8480 187.332   3
  -1  -2  13 298.280 112.029   1
  -1  -2  12 317.791 107.403   1
  -1   2  12 366.609 115.552   1
   1  -2 -11 347.244 240.847   3
  -1  -2  11 301.817 95.1120   1
  -1   2  11 217.335 85.4970   1
  -1  -2  10 1109.39 153.430   1
  -1   2  10 1438.18 171.611   1
   1  -2  -9 2198.81 419.009   3
  -1  -2   9 1660.85 177.792   1
  -1   2   9 1715.33 176.647   1
  -1  -2   8 1189.69 150.417   7
  -1   2   8 1394.03 157.168   1
  -1   2   7 367.259 88.7034   1
  -1  -2   7 497.743 101.577   7
   1  -2  -7 632.046 221.128   3
  -1  -2   7 658.951 102.253   1
  -1  -2   6 1417.60 127.057   1
  -1   2   6 1789.68 144.404   1
   1  -2  -6 1951.27 316.991   3
  -1  -2   5 1225.90 112.913   1
   1  -2  -5 1200.80 246.428   3
  -1   2   5 750.885 89.3978   1
  -1   2   4 19539.6 977.330   3
  -1  -2   4 17877.6 357.272   1
   1  -2  -4 18120.3 282.318   7
  -1  -2   4 17532.9 680.104   3
   1   2  -4 19001.8 411.296   1
   1  -2  -4 19051.6 798.690   3
   1  -2  -4 19658.3 395.042   1
  -1   2   4 18731.4 369.455   1
   1  -2  -3 18201.7 329.085   1
   1   2  -3 18941.5 356.482   1
  -1   2   3 17428.4 316.551   1
  -1  -2   3 17834.5 317.751   1
   1  -2  -3 18267.9 707.685   3
  -1   2   2 17223.1 738.372   3
   1  -2  -2 16540.3 631.844   3
  -1   2   2 15672.5 262.293   1
   1   2  -2 19925.1 295.257   1
  -1  -2   2 18718.4 274.018   1
   1  -2  -2 16012.8 272.907   1
  -1   2   1 3397.21 110.480   1
   1  -2  -1 3360.25 105.774   1
  -1  -2   1 3750.37 93.2145   1
   1   2  -1 3738.95 95.2041   1
   1  -2   0 12476.6 208.112   4
  -1  -2   0 12967.7 499.163   5
   1  -2   0 12214.7 190.546   6
   1   2   0 10794.3 507.663   5
  -1  -2   0 12189.5 419.207   4
  -1   2   0 11256.9 222.665   4
   1  -2   0 11879.7 202.722   2
   1   2   0 10639.2 373.062   4
  -1   2   0 9425.02 183.691   2
  -1   2  -1 90314.5 669.903   4
   1  -2   1 90437.2 585.562   2
  -1  -2  -1 87251.0 1023.96   4
  -1   2  -1 86203.9 578.833   2
   1   2   1 85462.8 935.183   4
   1   2   1 89572.6 341.838   1
  -1  -2  -1 78993.6 1660.78   3
  -1  -2  -2 20531.7 264.834   1
   1   2   2 20266.8 426.851   4
  -1  -2  -2 20174.0 496.978   4
   1  -2   2 18689.9 557.036   3
   1   2   2 20645.3 1019.05   3
   1   2   2 19565.1 245.524   1
   1  -2   2 19400.8 324.747   2
  -1   2  -2 19576.2 324.266   2
  -1  -2  -2 20881.3 275.663   2
  -1   2  -3 7540.38 345.477   3
   1  -2   3 5317.84 194.836   2
  -1  -2  -3 7772.89 322.178   4
  -1  -2  -3 7004.21 546.496   3
   1   2   3 6243.94 177.250   1
  -1   2  -3 5454.56 197.325   2
  -1  -2  -3 7102.94 199.978   1
   1   2   3 6505.32 638.414   3
   1  -2   3 5046.30 368.466   3
  -1  -2  -3 7120.00 204.627   2
   1   2   4 7191.59 223.596   1
  -1   2  -4 7649.60 409.010   3
  -1  -2  -4 8522.96 266.205   2
  -1  -2  -4 8341.93 355.139   7
   1  -2   4 6750.76 251.860   2
  -1  -2  -4 8389.71 382.009   4
  -1  -2  -4 8623.41 649.306   3
  -1  -2  -5 8750.58 672.761   3
   1  -2   5 9625.31 315.348   1
  -1  -2  -5 9392.29 383.312   7
   1   2   5 8626.59 265.971   1
  -1   2  -5 9858.95 549.791   3
  -1   2  -6 4049.13 367.818   3
   1  -2   6 3981.67 220.451   1
  -1  -2  -6 4557.14 285.188   7
   1   2   6 3744.26 196.195   1
  -1  -2  -6 4633.91 541.428   3
   1   2   7 1746.23 152.289   1
   1  -2   7 1426.68 146.593   1
  -1   2  -7 1810.83 264.274   3
   1  -2   8 88.8151 59.1624   1
  -1  -2  -8 374.276 244.597   3
  -1   2  -8 442.542 163.649   3
   1   2   8 321.724 84.0700   1
  -1  -2  -9 586.325 272.107   3
   1  -2   9 604.184 110.347   1
   1   2   9 450.481 94.6533   1
   1  -2  10 88.8200 53.8109   1
   1   2  10 151.898 78.9184   1
  -1  -2 -10 241.262 189.157   3
  -1  -2 -11 176.849 245.258   3
   1   2  11 255.709 87.3000   1
   1  -2  11 313.648 97.5079   1
   1  -2  12 241.466 100.091   1
   1   2  12 257.730 97.3084   1
  -1  -2 -12 188.655 315.684   3
   1   2  13 202.674 99.0814   1
   1  -2  13 148.297 99.1521   1
   1   2  14 43.0305 101.369   1
  -1   3  14 574.646 151.549   1
  -1  -3  14 524.412 154.947   1
  -1   3  13 271.502 110.202   1
  -1  -3  13 126.569 84.8390   1
   1  -3 -13 79.5708 202.717   3
   1  -3 -12 23.7906 212.366   3
  -1  -3  12 23.5000 62.5826   1
  -1   3  12 87.6503 77.0833   1
  -1   3  11-63.7517 63.1385   1
   1  -3 -11 14.4012 186.121   3
  -1  -3  11 59.7645 71.2008   1
  -1   3  10 169.619 75.4204   1
  -1  -3  10 138.320 54.2205   1
   1  -3 -10 323.572 276.541   3
  -1   3   9 7567.18 348.204   1
  -1  -3   9 7493.86 359.716   1
  -1   3   8 1955.84 177.469   1
   1  -3  -8 2409.00 415.624   3
  -1   3   7 2100.90 160.891   1
   1  -3  -7 1719.36 333.545   3
  -1  -3   7 1917.00 159.960   1
  -1  -3   6 1144.46 123.432   1
  -1   3   6 662.036 94.1293   1
   1  -3  -6 1071.99 278.921   3
   1  -3  -5 347.288 202.659   3
   1  -3  -5 352.344 67.0352   7
  -1  -3   5 192.372 50.9797   1
  -1  -3   4 2061.65 135.186   1
   1  -3  -4 2518.16 353.019   3
   1   3  -4 2268.11 150.591   2
   1  -3  -4 2493.03 153.145   1
  -1   3   4 2547.96 463.082   3
  -1   3   4 2575.22 145.378   1
   1  -3  -3 1173.68 96.7541   1
  -1   3   3 1111.69 284.369   3
   1   3  -3 805.259 79.7950   2
   1  -3  -3 1311.30 238.845   3
  -1  -3   3 820.522 77.8663   1
  -1   3   3 997.011 82.7871   1
   1   3  -2 2352.07 104.218   2
  -1   3   2 2278.27 106.100   1
   1  -3  -2 2293.75 301.311   3
  -1  -3   2 2311.33 103.891   1
   1  -3  -2 2504.94 116.934   1
  -1   3   1 37380.0 756.329   5
  -1   3   1 35531.2 373.253   1
  -1  -3   1 37496.1 320.532   1
   1   3  -1 37709.3 287.574   2
   1  -3  -1 34795.1 362.729   1
  -1   3   0 17810.7 250.180   4
  -1  -3   0 21690.8 696.289   5
   1   3   0 16933.5 669.761   5
   1   3   0 20271.0 558.753   4
  -1   3   0 19331.3 294.707   2
   1  -3   0 19316.5 289.571   2
  -1  -3  -1 402.368 188.317   3
   1   3   1 994.081 113.746   4
   1   3   1 339.529 191.260   3
   1  -3   1 488.197 54.9716   2
  -1  -3  -1 1079.12 142.885   4
  -1   3  -1 632.533 58.0356   2
  -1   3  -2 425.387 54.8279   2
   1  -3   2 533.566 67.7414   2
   1   3   2 593.843 104.095   4
  -1  -3  -2 353.552 37.8238   1
  -1  -3  -2 752.201 297.989   3
   1   3   2 374.993 42.0614   1
   1   3   2 744.812 306.391   3
  -1  -3  -2 623.922 142.129   4
   1   3   3 36110.4 1607.34   3
  -1  -3  -3 36484.1 1379.45   3
  -1   3  -3 37161.5 534.589   2
   1  -3   3 36186.9 514.550   2
  -1  -3  -3 37065.0 766.831   4
  -1  -3  -3 37881.5 442.229   1
   1   3   3 36281.9 410.268   1
  -1  -3  -4 508.655 213.546   3
  -1  -3  -4 369.854 103.885   4
  -1  -3  -4 431.980 68.9736   1
   1   3   4 417.669 63.5852   1
   1  -3   4 342.163 67.8039   2
   1  -3   5 444.545 74.7866   2
  -1  -3  -5 745.831 135.005   7
  -1  -3  -5 429.373 202.420   3
   1   3   5 579.533 73.8246   1
   1  -3   5 436.828 75.2135   1
   1  -3   6 249.134 61.4431   1
  -1  -3  -6 278.482 88.8005   7
   1   3   6 190.601 50.2786   1
  -1  -3  -7 2533.12 439.796   3
   1   3   7 2051.32 156.570   1
  -1  -3  -7 2533.70 225.457   7
   1  -3   7 2821.62 207.227   1
   1   3   8 1207.61 129.379   1
  -1  -3  -8 1274.43 329.413   3
   1  -3   8 1114.44 138.164   1
   1   3   9 2973.10 216.247   1
   1  -3   9 2348.94 204.759   1
  -1  -3 -10 438.077 312.267   3
   1  -3  10 549.060 117.983   1
   1   3  10 655.576 118.787   1
   1   3  11 256.422 96.5861   1
   1  -3  11 197.580 100.160   1
  -1  -3 -12 214.024 323.562   3
   1  -3  12 24.6537 87.0149   1
   1   3  12 87.7168 73.1465   1
   1   3  13 59.5427 85.0737   1
   1  -3  13 39.7175 80.8125   1
   1   3  14 236.844 112.751   1
  -1   4  14 111.681 92.0521   1
   1  -4 -14 285.007 248.112   3
  -1  -4  13 89.7089 69.9557   1
   1  -4 -13 158.355 212.040   3
  -1   4  13 87.6612 71.2131   1
   1  -4 -12 212.821 251.718   3
  -1   4  12 60.2161 79.4612   1
  -1  -4  12 140.236 96.2857   1
  -1   4  11 34.5102 57.7406   1
  -1  -4  11 78.1096 68.8746   1
   1  -4 -11 67.4588 201.452   3
  -1  -4  10 1222.96 162.407   1
   1  -4 -10 1721.24 389.110   3
  -1   4  10 1355.29 161.727   1
  -1   4   9 667.238 115.300   1
  -1  -4   9 510.068 97.0340   1
  -1   4   8 17823.6 503.892   1
  -1  -4   8 16495.5 500.469   1
   1  -4  -8 19086.3 1158.45   3
   1  -4  -7 753.418 247.214   3
  -1   4   7 804.363 108.778   1
  -1  -4   7 1239.89 135.623   1
   1  -4  -6 990.907 107.258   7
  -1  -4   6 966.686 112.255   1
  -1   4   6 1056.67 114.807   1
  -1   4   5 6866.18 253.351   1
   1  -4  -5 7295.87 627.227   3
  -1   4   4 3887.39 177.063   1
   1  -4  -4 3908.51 178.851   1
   1  -4  -3 7815.19 648.246   3
  -1   4   3 6657.88 619.399   3
   1  -4  -3 7374.55 223.566   1
  -1  -4   3 7710.47 228.994   1
  -1   4   3 6997.48 209.243   1
   1   4  -3 8384.92 236.312   2
   1  -4  -2 70947.1 610.111   1
  -1  -4   2 72393.3 543.819   2
   1  -4  -2 76215.5 1482.62   5
  -1  -4   2 73522.9 609.021   1
  -1   4   2 74012.2 640.831   1
  -1   4   1 2676.64 240.650   5
   1   4  -1 2756.83 84.1090   2
  -1  -4   1 2979.72 86.1479   2
   1  -4  -1 2859.63 118.241   1
  -1   4   1 3034.36 125.128   1
  -1  -4   0 495.216 148.781   5
   1   4   0 226.532 137.871   5
  -1   4   0 553.160 71.5118   2
   1  -4   0 425.627 52.5262   2
   1   4   0 127.970 75.6680   4
  -1   4   0 495.373 52.8546   6
  -1  -4  -1 13366.0 149.019   1
  -1  -4  -1 13673.4 502.156   4
  -1  -4  -1 13911.6 803.721   5
   1  -4   1 13384.8 265.097   2
  -1   4  -1 13574.1 269.013   2
   1   4   1 13325.7 153.406   1
   1   4   2 721.493 347.914   3
   1   4   2 1041.41 62.3102   1
  -1  -4  -2 1307.66 162.551   4
  -1  -4  -2 826.536 312.511   3
   1   4   2 1102.00 116.942   4
  -1   4  -2 834.894 77.7876   2
   1  -4   2 856.673 80.2693   2
  -1  -4  -2 966.059 56.5793   1
  -1  -4  -3 1463.07 88.7610   1
   1   4   3 1485.16 86.5753   1
  -1  -4  -3 1442.36 175.682   4
   1  -4   3 2025.03 131.876   2
   1   4   3 1234.99 107.317   4
  -1  -4  -3 2264.73 442.020   3
  -1  -4  -4 12927.1 305.353   1
   1   4   4 13585.9 309.283   1
   1  -4   4 12080.7 345.819   2
  -1  -4  -4 11394.6 866.383   3
  -1  -4  -4 12525.9 507.081   4
  -1  -4  -5 1664.41 380.461   3
   1  -4   5 1673.60 139.649   2
   1   4   5 2117.88 132.555   1
   1  -4   6 7048.74 307.368   1
  -1  -4  -6 8554.80 795.005   3
   1   4   6 8023.70 280.660   1
   1   4   7 1603.06 137.650   1
   1  -4   7 1009.79 130.567   1
  -1  -4  -7 1753.03 413.441   3
  -1  -4  -7 1711.23 194.209   7
  -1  -4  -8 1748.81 207.129   7
   1  -4   8 973.339 137.954   1
  -1  -4  -8 1365.81 380.008   3
   1   4   8 1405.46 147.567   1
   1   4   9 191.453 81.1269   1
  -1  -4  -9 458.842 221.587   3
   1  -4   9 302.618 91.4758   1
   1  -4  10 714.807 128.846   1
  -1  -4 -10 886.894 334.910   3
   1   4  10 860.500 131.386   1
   1  -4  11 560.028 116.155   1
   1   4  11 415.351 106.597   1
   1  -4  12-122.951 84.4132   1
   1   4  12 11.3796 64.8257   1
   1  -4  13 97.1341 94.3076   1
   1   4  13 27.8230 81.9885   1
  -1  -4 -13-128.675 298.907   3
   1   4  14 188.387 98.2413   1
   1  -5 -14 77.8277 263.454   3
  -1   5  14 387.471 129.031   1
  -1  -5  13 178.131 85.9922   1
  -1   5  13 240.064 90.8625   1
   1  -5 -13 245.922 235.366   3
  -1   5  12 79.7818 67.3175   1
  -1  -5  12 17.1621 64.9185   1
   1  -5 -12-161.780 241.484   3
  -1   5  11 127.735 77.1489   1
  -1  -5  11-45.9571 66.5476   1
   1  -5 -11 51.3995 222.752   3
  -1  -5  10 1039.08 150.298   1
   1  -5 -10 1005.92 323.037   3
  -1   5  10 1205.52 155.234   1
  -1  -5   9 511.415 108.788   1
  -1   5   9 531.591 101.495   1
   1  -5  -8 11093.0 893.428   3
  -1   5   8 10218.9 382.731   1
  -1  -5   7 2839.92 202.095   1
  -1   5   7 3201.87 203.999   1
   1  -5  -7 3200.20 479.320   3
   1  -5  -7 3476.21 203.058   7
  -1  -5   6 1782.44 153.550   1
  -1   5   6 1733.15 144.880   1
  -1   5   5 2239.34 156.376   1
   1  -5  -5 2543.12 437.025   3
   1  -5  -5 3042.90 194.394   4
  -1   5   4 9034.44 272.364   1
   1  -5  -4 10616.9 294.538   4
  -1  -5   4 9472.28 291.414   1
   1  -5  -4 10341.4 823.150   3
  -1   5   3 2193.57 127.010   1
   1  -5  -3 2055.74 112.494   4
   1  -5  -3 2754.46 439.959   3
  -1  -5   3 3773.40 170.535   1
   1  -5  -3 2102.78 122.703   1
  -1   5   3 2285.52 408.821   3
   1   5  -3 3807.51 164.098   2
  -1  -5   2 55067.0 516.806   2
  -1   5   2 55571.8 606.288   1
   1   5  -2 56430.3 525.549   2
   1  -5  -2 56703.8 1234.23   5
   1  -5  -1 3311.12 152.394   2
   1  -5  -1 3216.51 132.106   1
   1   5  -1 3780.44 111.299   2
  -1  -5   1 3843.16 108.541   2
  -1   5   1 3300.03 297.963   5
  -1  -5   0 4477.95 100.041   2
  -1   5   0 5007.81 153.638   6
   1  -5   0 5104.01 180.064   2
   1   5   0 4030.89 282.878   4
   1   5   0 4508.32 420.713   5
  -1  -5  -1 26296.2 1060.51   5
   1   5   1 24869.4 606.919   4
  -1   5  -1 24323.0 396.802   2
  -1  -5  -1 27014.3 758.398   4
   1  -5   1 23776.5 378.292   2
  -1  -5  -1 23713.2 227.413   1
   1  -5   1 25056.4 307.913   6
   1  -5   2 33328.6 495.244   2
   1   5   2 36363.5 636.303   4
  -1  -5  -2 27719.1 1351.72   3
   1   5   2 38993.5 366.289   1
  -1   5  -2 31929.2 485.810   2
  -1  -5  -2 46299.8 993.965   4
  -1  -5  -2 38316.6 343.277   1
  -1  -5  -3 26198.1 358.277   1
  -1  -5  -3 27884.6 787.794   4
  -1  -5  -3 25960.9 1419.38   3
   1  -5   3 26647.4 478.504   2
   1   5   3 27085.9 364.935   1
   1  -5   4 15346.1 393.421   2
  -1  -5  -4 17714.2 354.563   1
   1   5   4 18497.4 354.594   1
  -1  -5  -4 16329.3 1136.13   3
  -1  -5  -4 18646.5 656.604   4
  -1  -5  -5 9802.02 871.718   3
   1   5   5 9421.56 281.133   1
  -1  -5  -6 2944.77 491.499   3
   1   5   6 3069.06 181.831   1
   1  -5   6 3287.56 226.145   1
   1  -5   7 2364.95 199.541   1
  -1  -5  -7 2509.26 239.397   7
   1   5   7 2233.45 168.489   1
  -1  -5  -7 2341.27 450.989   3
  -1  -5  -8 699.140 151.952   7
   1   5   8 531.468 95.1120   1
   1  -5   8 758.496 127.294   1
  -1  -5  -8 611.946 284.565   3
   1  -5   9 654.138 131.138   1
   1   5   9 271.086 80.4764   1
  -1  -5  -9 336.103 262.946   3
   1   5  10 613.384 114.368   1
  -1  -5 -10 891.382 376.921   3
   1  -5  10 250.593 86.8183   1
  -1  -5 -11 265.729 299.540   3
   1  -5  11 198.007 85.7665   1
   1   5  11 267.391 97.0348   1
   1   5  12 132.975 87.3359   1
   1  -5  12 172.319 90.8222   1
  -1  -5 -12 261.651 332.348   3
  -1  -5 -13 54.6706 324.204   3
   1  -5  13 23.8079 114.170   1
   1   5  13 88.4930 83.9249   1
   1   5  14 113.658 91.6825   1
  -1   6  14 149.627 94.7524   1
   1  -6 -14 585.764 407.802   3
  -1  -6  13 90.1295 92.9424   1
  -1   6  13 108.747 85.1388   1
  -1  -6  12 127.047 82.7044   1
   1  -6 -12-78.3859 239.202   3
  -1   6  12 33.7072 70.6039   1
  -1  -6  11 181.649 89.8378   1
   1  -6 -11 228.993 244.264   3
  -1   6  11 51.9073 58.4924   1
  -1   6  10 321.409 94.9115   1
  -1  -6  10 305.737 87.9726   1
   1  -6  -9 5571.21 704.112   3
  -1  -6   9 5088.95 306.945   1
  -1   6   9 4822.70 289.342   1
   1  -6  -8 1151.78 378.301   3
   1  -6  -8 1545.05 149.875   7
  -1  -6   8 1157.34 149.452   1
  -1   6   8 1519.61 169.687   1
  -1   6   7 2361.89 186.423   1
   1  -6  -7 2475.28 476.819   3
  -1  -6   7 1678.41 165.945   1
  -1   6   6 631.575 89.0651   1
  -1  -6   6 650.843 97.0412   1
   1  -6  -5 17356.2 1109.40   3
   1  -6  -5 17425.7 494.370   4
  -1  -6   5 15966.5 423.466   1
  -1   6   5 16943.6 407.667   1
  -1  -6   4 42838.9 633.956   1
  -1   6   4 37849.5 575.298   1
   1  -6  -4 36546.9 621.338   4
   1  -6  -4 41301.3 1744.28   3
   1   6  -3 1693.51 118.566   2
  -1  -6   3 1590.92 116.432   2
   1  -6  -3 1388.03 313.717   5
   1  -6  -3 1640.14 121.487   1
   1  -6  -3 1615.79 368.444   3
   1  -6  -3 2092.46 138.177   4
  -1   6   3 1668.15 126.668   1
   1  -6  -2 387.402 239.954   3
   1  -6  -2 457.979 58.7752   1
  -1   6   2 651.023 77.7163   1
   1  -6  -2 394.796 125.776   5
   1   6  -2 333.376 48.6790   2
  -1  -6   2 454.722 58.2038   2
  -1   6   1 1576.53 231.056   5
  -1  -6   1 1468.51 72.8724   2
   1   6  -1 1590.32 251.763   5
   1  -6  -1 1663.72 98.7897   1
   1   6  -1 1271.30 71.0258   2
   1   6   0 26998.0 1069.32   5
   1   6   0 27828.5 771.698   4
  -1  -6   0 28977.5 292.644   2
   1  -6   0 27109.3 434.153   2
  -1   6   0 27154.8 432.007   2
  -1   6   0 27719.6 381.116   6
  -1  -6  -1 8325.68 174.346   2
   1   6   1 7985.55 364.251   4
   1  -6   1 6760.14 214.784   2
  -1  -6  -1 7976.91 593.856   5
  -1  -6  -1 7132.08 140.626   1
  -1   6  -1 6749.00 219.964   2
   1  -6   2 6068.76 222.356   2
  -1  -6  -2 4820.72 621.741   3
   1   6   2 7942.27 178.813   1
  -1   6  -2 5917.60 222.907   2
   1   6   2 7483.87 303.227   4
  -1  -6  -2 9685.90 502.946   4
  -1  -6  -2 7983.99 171.187   1
   1   6   3 551.569 81.9047   4
   1  -6   3 1191.12 111.191   2
   1   6   3 784.984 66.9067   1
  -1  -6  -3 867.392 69.0834   1
  -1  -6  -3 1236.34 380.096   3
  -1  -6  -3 670.480 153.734   4
  -1  -6  -4 3842.84 167.841   1
   1   6   4 4408.11 176.481   1
  -1  -6  -4 3785.71 633.284   3
   1  -6   5 255.183 72.1628   2
   1   6   5 247.139 58.2912   1
  -1  -6  -5 161.635 207.780   3
  -1  -6  -6 1925.80 446.659   3
   1  -6   6 2058.88 179.226   1
   1   6   6 1801.53 140.395   1
   1  -6   6 2053.30 175.777   2
   1   6   7 16224.6 442.091   1
   1  -6   7 15962.1 512.228   1
  -1  -6  -8 1834.50 437.576   3
   1   6   8 1584.39 162.092   1
   1  -6   8 1181.61 161.623   1
  -1  -6  -8 1722.15 221.332   7
  -1  -6  -9 3156.87 570.959   3
   1   6   9 2481.74 198.462   1
   1  -6   9 1898.38 197.757   1
  -1  -6  -9 2742.32 269.421   7
   1   6  10 227.839 79.5836   1
   1  -6  10 196.755 85.0444   1
   1   6  11 429.821 111.954   1
  -1  -6 -11 319.013 331.762   3
   1  -6  11 169.185 93.6423   1
   1   6  12 168.381 82.6946   1
   1  -6  12 39.7853 65.3174   1
  -1  -6 -12 109.421 330.820   3
  -1  -6 -13 1674.66 607.067   3
   1   6  13 1079.59 172.479   1
   1  -6  13 1105.80 198.363   1
  -1   7  14-39.7130 96.9468   1
  -1   7  13 119.306 72.8156   1
   1  -7 -13 221.283 337.739   3
  -1  -7  13 448.205 139.412   1
  -1   7  12 456.289 127.372   1
  -1  -7  12 373.817 121.494   1
   1  -7 -11 178.772 270.709   3
  -1   7  11 95.0068 63.1037   1
  -1  -7  11 106.578 89.3862   1
   1  -7 -10 314.150 324.095   3
  -1   7  10 111.708 67.8239   1
  -1  -7  10 29.9446 66.9156   1
   1  -7  -9 853.232 396.795   3
  -1   7   9 756.676 130.001   1
  -1  -7   9 472.503 108.711   1
   1  -7  -8 3272.45 238.897   7
  -1  -7   8 2697.64 214.178   1
  -1   7   8 2961.26 210.767   1
   1  -7  -8 3518.87 599.291   3
  -1  -7   7 2243.24 191.902   1
   1  -7  -7 1680.82 409.152   3
  -1   7   7 1535.16 149.711   1
  -1  -7   6 1376.51 139.561   1
  -1   7   6 1115.29 119.437   1
  -1  -7   5 7323.65 297.421   1
   1  -7  -5 7320.46 344.294   4
  -1   7   5 7708.44 286.294   1
   1  -7  -5 8157.61 839.091   3
   1  -7  -4 14931.3 437.380   4
  -1  -7   4 12838.3 362.523   1
   1  -7  -4 12633.5 1030.34   3
  -1   7   4 14744.8 383.733   1
   1  -7  -3 12086.2 337.972   4
   1  -7  -3 11540.0 304.973   1
   1  -7  -3 10235.5 867.763   3
   1  -7  -3 13661.2 795.840   5
  -1   7   3 13448.1 334.498   1
   1   7  -3 12837.8 312.980   2
  -1  -7   3 13963.8 328.519   2
  -1  -7   2 14744.8 291.241   2
  -1   7   2 15061.7 344.394   1
   1   7  -2 14604.4 298.729   2
   1  -7  -1 3571.05 154.204   1
  -1   7   1 3538.69 369.383   5
  -1  -7   1 2609.65 111.191   2
   1   7  -1 3009.04 356.747   5
   1   7  -1 2615.34 111.649   2
   1  -7  -1 3633.20 174.083   2
  -1   7   0 5769.20 186.218   6
   1  -7   0 5607.84 207.372   2
   1   7   0 6190.15 551.638   5
  -1   7   0 5069.84 193.051   2
  -1  -7   0 6947.70 160.179   2
   1  -7   0 4942.29 186.030   1
   1   7   0 7644.66 434.282   4
   1   7   1 3454.87 251.678   4
  -1   7  -1 2606.74 150.365   2
  -1  -7  -1 3413.40 121.630   2
   1  -7   1 2572.45 140.997   2
  -1  -7  -1 3107.47 104.858   1
   1   7   2 122268. 1261.39   4
   1   7   2 141756. 782.392   1
   1  -7   2 131560. 1077.05   2
  -1  -7  -2 135174. 741.955   1
  -1  -7  -2 146045. 2001.76   4
   1   7   3 650.884 69.3576   1
  -1  -7  -3 912.245 412.958   3
   1  -7   3 476.694 75.9169   2
  -1  -7  -3 766.868 159.636   4
   1   7   3 669.773 95.2784   4
  -1  -7  -3 715.687 65.3915   1
  -1  -7  -4 280.838 127.348   4
  -1  -7  -4 78.8138 262.785   3
   1  -7   4 255.334 62.6865   2
   1   7   4 329.997 53.2899   1
  -1  -7  -4 277.812 53.9020   1
   1  -7   5 860.991 114.871   2
   1   7   5 947.905 95.2804   1
  -1  -7  -5 880.446 393.685   3
   1   7   6 1928.36 142.045   1
   1  -7   6 1872.92 169.616   2
  -1  -7  -6 1491.46 402.851   3
   1  -7   7 2785.67 225.317   1
  -1  -7  -7 2011.45 489.391   3
   1   7   7 2113.52 167.125   1
  -1  -7  -8 4058.94 343.998   7
  -1  -7  -8 3930.41 651.926   3
   1   7   8 3833.57 235.776   1
   1  -7   8 2783.54 234.547   1
  -1  -7  -9 870.269 366.447   3
  -1  -7  -9 914.382 170.742   7
   1   7   9 708.162 113.529   1
   1  -7   9 993.728 156.467   1
   1   7  10 23.1742 60.8256   1
   1  -7  10 14.9626 57.7269   1
   1   7  11 155.205 84.9813   1
  -1  -7 -11 78.2963 316.092   3
   1  -7  11 257.704 114.284   1
   1  -7  12 297.323 114.939   1
  -1  -7 -12 274.985 334.099   3
   1   7  12 259.737 100.709   1
  -1  -7 -13 66.2267 299.145   3
   1   7  13 272.429 113.732   1
   1  -8 -13 288.462 362.548   3
  -1  -8  13 138.259 110.243   1
  -1   8  13-11.8751 79.1099   1
  -1  -8  12 193.912 104.262   1
  -1   8  12 159.968 80.8805   1
  -1  -8  11 656.264 125.800   1
   1  -8 -11 528.353 290.623   3
  -1   8  11 644.785 134.183   1
  -1   8  10 268.449 89.4487   1
   1  -8 -10-21.4124 212.782   3
  -1  -8  10 130.916 80.5993   1
  -1  -8   9 149.971 74.1552   1
  -1   8   9 525.333 112.128   1
   1  -8  -9 673.317 362.424   3
  -1   8   8 11438.9 412.576   1
   1  -8  -8 11286.4 1026.62   3
  -1  -8   8 11650.3 459.304   1
  -1   8   7 1056.86 125.620   1
   1  -8  -7 1030.00 338.447   3
  -1  -8   7 941.709 128.178   1
   1  -8  -6 1908.56 217.329   4
   1  -8  -6 2150.33 459.581   3
  -1  -8   6 2858.84 207.943   1
  -1   8   6 2655.70 180.251   1
  -1   8   5 396.462 84.4121   1
   1  -8  -5 50.2744 243.767   3
   1  -8  -5 157.690 80.3544   4
  -1  -8   5 592.948 94.2933   1
  -1  -8   4 3672.93 186.447   2
   1  -8  -4 5172.87 279.260   4
  -1  -8   4 3738.99 207.302   1
   1  -8  -4 5105.46 703.339   3
  -1   8   4 5145.00 240.594   1
  -1  -8   3 107.064 37.0704   2
   1  -8  -3 102.240 186.088   3
  -1   8   3 177.302 52.7929   1
   1   8  -2 5289.67 186.451   2
   1  -8  -2 5934.99 247.548   2
  -1  -8   2 5693.35 193.993   2
   1   8  -1 8617.05 641.220   5
   1   8  -1 7351.54 201.241   2
  -1   8   1 7301.61 571.855   5
   1  -8  -1 7381.55 236.301   1
   1  -8  -1 9009.47 293.815   2
  -1  -8   1 7693.78 202.258   2
   1   8   0 343.928 210.206   5
  -1   8   0 839.168 214.911   5
   1   8   0 290.177 113.999   4
  -1   8   0 576.943 77.1487   2
  -1   8   0 692.796 71.8414   6
  -1  -8   0 276.739 43.7809   1
  -1  -8   0 381.100 43.7993   2
   1  -8   0 583.118 75.7963   2
  -1  -8  -1 2979.97 113.728   1
  -1  -8  -1 3450.05 132.783   2
   1   8   1 3371.64 261.958   4
   1  -8   1 3403.82 173.197   2
   1  -8   2 6993.40 262.710   2
   1   8   2 6353.72 298.240   4
  -1  -8  -2 6517.43 172.869   1
  -1  -8  -3 2987.12 131.506   1
  -1  -8  -3 1988.74 464.663   3
   1   8   3 3218.74 140.598   1
   1   8   3 3000.22 183.012   4
   1  -8   3 2117.67 152.186   2
  -1  -8  -3 3704.77 360.850   4
   1   8   4 5024.29 204.240   1
  -1  -8  -4 4774.87 184.391   1
  -1  -8  -4 3737.20 672.949   3
  -1  -8  -4 5965.16 469.169   4
   1  -8   4 3960.25 223.081   2
   1   8   5 90.3731 38.8451   1
   1  -8   5-18.3036 42.9522   2
  -1  -8  -5 71.1098 311.843   3
  -1  -8  -6 12945.7 1151.25   3
   1  -8   6 12161.3 442.257   2
   1   8   6 13176.1 370.288   1
   1  -8   7 2215.34 206.400   1
   1   8   7 3352.70 207.424   1
  -1  -8  -7 3178.33 595.921   3
   1   8   8 1952.91 174.606   1
   1  -8   8 2312.47 226.411   1
  -1  -8  -9 766.061 171.542   7
   1   8   9 783.565 125.521   1
   1  -8   9 957.638 159.265   1
  -1  -8  -9 522.613 299.561   3
   1  -8  10 57.1805 64.2622   1
  -1  -8 -10 289.454 282.324   3
   1   8  10 24.0652 52.9896   1
   1   8  11-48.6048 69.5002   1
  -1  -8 -11 88.2358 283.133   3
   1  -8  11 113.910 72.0352   1
  -1  -8 -12-219.651 291.102   3
   1   8  12 111.686 84.2979   1
   1  -8  12 52.3503 69.9691   1
  -1   9  13 73.4139 81.2864   1
   1  -9 -13 262.847 338.227   3
  -1  -9  12 10.7812 69.9537   1
   1  -9 -12-226.915 351.053   3
  -1   9  12 73.4068 72.7500   1
   1  -9 -11 1330.68 466.556   3
  -1   9  11 1112.59 162.459   1
  -1  -9  11 787.519 152.194   1
  -1   9  10-49.9574 55.8584   1
  -1  -9  10-31.2468 71.5614   1
   1  -9 -10 177.106 233.912   3
  -1   9   9 307.771 88.0748   1
  -1  -9   9 42.9370 49.2652   1
  -1   9   8 8763.98 373.574   1
  -1  -9   8 8029.83 387.862   1
  -1   9   7 954.248 123.543   1
   1  -9  -7 591.771 309.570   3
  -1  -9   7 980.910 135.269   1
  -1  -9   6 631.003 107.778   1
   1  -9  -6 306.982 247.183   3
  -1   9   6 546.431 102.443   1
   1  -9  -5 459.970 115.019   4
   1  -9  -5 700.806 369.212   3
  -1  -9   5 449.744 83.7872   1
  -1   9   5 448.896 87.1556   1
   1  -9  -4 451.997 328.055   3
   1  -9  -4 199.577 71.2776   4
  -1  -9   4 286.375 72.3481   2
  -1   9   4 368.944 75.1991   1
  -1  -9   3 2079.64 137.111   2
   1  -9  -3 1979.45 496.049   3
   1   9  -2 2906.63 147.676   2
  -1  -9   2 3213.27 154.520   2
  -1  -9   1 281.699 48.5285   2
   1   9  -1 260.612 50.7410   2
  -1   9   1 251.273 142.618   5
   1  -9  -1 180.678 54.8204   2
   1   9  -1 158.949 125.100   5
   1  -9   0 1853.99 134.651   2
   1   9   0 1345.69 303.512   5
  -1  -9   0 1741.25 97.3945   2
  -1  -9   0 1590.20 97.3101   1
  -1   9   0 1911.20 121.974   6
  -1   9   0 1919.74 307.632   5
   1   9   0 1698.12 234.942   4
  -1  -9  -1 3596.99 575.935   3
   1   9   1 3981.41 572.881   5
  -1  -9  -1 6742.42 183.998   1
  -1  -9  -1 7540.86 209.291   2
   1  -9   1 6786.32 258.595   2
   1   9   1 6593.20 369.569   4
  -1  -9  -2 2585.99 116.530   1
   1  -9   2 2363.82 155.549   2
  -1  -9  -2 2819.42 144.726   2
   1   9   2 2405.83 182.442   4
   1  -9   3 1451.96 130.439   2
   1   9   3 978.075 110.660   4
  -1  -9  -3 1134.90 87.6357   1
   1   9   3 1151.80 89.8815   1
  -1  -9  -3 1155.43 219.743   4
  -1  -9  -4 1893.07 123.251   1
  -1  -9  -4 2253.83 543.694   3
  -1  -9  -4 1914.98 303.302   4
   1  -9   4 2273.45 177.978   2
   1   9   4 2249.24 137.401   1
   1   9   5 427.601 72.7259   1
   1  -9   5 574.243 99.8722   2
   1  -9   6 9233.03 393.674   2
   1   9   6 7945.78 296.180   1
  -1  -9  -6 7547.48 950.055   3
   1   9   7 787.644 102.510   1
  -1  -9  -7 968.062 391.552   3
   1  -9   7 1173.74 156.519   1
   1  -9   8 680.554 125.609   1
  -1  -9  -8 942.492 389.956   3
   1   9   8 976.759 129.421   1
   1  -9   9 133.138 63.6470   1
  -1  -9  -9 490.896 333.346   3
   1   9   9 196.306 76.1753   1
   1  -9  10-6.09880 68.9077   1
   1   9  10 255.021 89.6453   1
  -1  -9 -10-159.686 280.980   3
   1   9  11 163.382 82.8769   1
   1  -9  11 183.065 104.000   1
  -1  -9 -11 407.293 437.694   3
   1  -9  12 71.2888 76.3058   1
  -1  -9 -12-271.907 337.361   3
   1 -10 -13 321.143 346.270   3
  -1 -10  12-20.3037 92.9258   1
   1 -10 -12 330.231 350.061   3
  -1  10  12 66.9441 70.0783   1
  -1  10  11 166.943 88.2045   1
  -1 -10  11 132.449 92.3700   1
   1 -10 -11 202.125 305.680   3
  -1  10  10 112.487 73.8743   1
  -1 -10  10 206.968 102.603   1
   1 -10 -10 304.170 318.918   3
  -1 -10   9 129.231 73.1009   1
  -1  10   9 146.680 79.5665   1
   1 -10  -9 112.701 251.114   3
  -1  10   8 329.240 89.8477   1
  -1 -10   8 241.706 88.8983   1
   1 -10  -8 473.727 313.079   3
  -1  10   7 2682.10 211.034   1
   1 -10  -7 2008.99 493.746   3
  -1 -10   7 1985.74 193.626   1
  -1 -10   6 993.129 129.490   1
   1 -10  -6 1258.94 487.388   3
  -1 -10   5 9352.23 365.010   1
   1 -10  -5 9172.27 1030.78   3
  -1  10   5 12398.2 395.256   1
   1 -10  -5 11584.1 493.750   4
  -1 -10   4 936.713 116.458   2
  -1  10   4 1504.97 142.859   1
   1 -10  -4 1339.64 409.329   3
  -1 -10   3 994.825 102.767   2
   1 -10  -3 818.185 106.918   2
   1 -10  -3 753.411 306.449   3
   1 -10  -2 28.1184 247.100   3
   1 -10  -2 191.328 55.2956   2
   1  10  -2 116.608 44.6739   2
   1  10  -2 171.548 160.128   5
  -1 -10   2 102.610 43.6694   2
   1  10  -1 1154.13 92.4612   2
  -1  10   1 1018.22 280.494   5
   1  10  -1 942.113 268.475   5
   1 -10  -1 1339.97 120.665   2
  -1 -10   1 1366.32 96.2509   2
  -1  10   0 1260.53 107.689   6
   1 -10   0 1220.99 114.292   2
  -1 -10   0 979.636 79.7822   1
  -1  10   0 1175.22 270.549   5
  -1 -10   0 1366.88 88.7975   2
   1  10   0 1413.59 216.770   4
   1 -10   1 6246.52 253.332   2
  -1 -10  -1 5531.06 178.021   1
  -1 -10  -1 6056.86 193.428   2
   1  10   1 5881.60 352.052   4
   1  10   1 3417.05 576.130   5
  -1 -10  -1 2932.58 563.525   3
  -1 -10  -2 1309.26 87.8779   1
  -1 -10  -2 1355.28 103.298   2
   1  10   2 1231.29 136.239   4
   1  10   3 981.034 105.894   4
  -1 -10  -3 879.080 78.1928   1
  -1 -10  -3 391.492 344.255   3
   1 -10   3 347.769 69.6539   2
  -1 -10  -4 2546.00 150.657   1
   1  10   4 3088.77 160.890   1
   1 -10   4 3831.33 237.281   2
  -1 -10  -4 3509.18 702.377   3
  -1 -10  -4 2297.50 344.495   4
   1 -10   5 3922.05 250.576   2
   1  10   5 3846.25 203.361   1
   1  10   6 369.013 79.4461   1
   1 -10   6 677.991 123.730   2
  -1 -10  -6 468.513 380.333   3
   1 -10   7 1946.83 203.790   1
   1 -10   7 1977.82 197.904   2
  -1 -10  -7 2079.11 540.564   3
   1  10   7 1855.08 155.565   1
   1 -10   8 48.9496 59.0905   1
   1  10   8 236.675 76.0330   1
  -1 -10  -8 174.180 264.769   3
   1 -10   9 591.457 134.051   1
  -1 -10  -9 923.462 417.679   3
   1  10   9 472.501 103.623   1
  -1 -10 -10 461.000 374.994   3
   1  10  10 229.172 91.1053   1
   1 -10  10 81.9696 78.4085   1
  -1 -10 -11 445.322 364.544   3
   1 -10  11 460.399 138.343   1
   1 -10  12 230.257 133.711   1
  -1 -10 -12 385.342 404.321   3
  -1 -11  12 296.921 125.077   1
   1 -11 -12 715.126 451.534   3
   1 -11 -11 288.217 336.829   3
  -1 -11  11 162.953 98.3893   1
  -1  11  11 300.273 116.300   1
   1 -11 -10 94.3337 295.474   3
  -1  11  10 344.513 102.872   1
  -1 -11  10 166.064 93.2803   1
  -1  11   9 36.6091 66.1909   1
  -1 -11   9 145.222 77.4361   1
  -1 -11   8 108.991 74.4289   1
  -1  11   8 305.408 91.5228   1
   1 -11  -8 86.6474 242.634   3
  -1 -11   7 4538.46 297.183   1
   1 -11  -7 4952.10 773.163   3
  -1  11   7 5078.92 307.674   1
   1 -11  -6 837.494 527.145   3
  -1  11   6 786.049 117.482   1
   1 -11  -5 2758.01 592.662   3
  -1  11   5 2728.72 208.425   1
  -1 -11   4 11027.6 362.873   2
  -1  11   4 10415.0 359.196   1
  -1 -11   3 7382.52 274.646   2
   1 -11  -3 7616.61 361.199   2
   1 -11  -2 1251.06 469.686   3
   1 -11  -2 1611.29 146.659   2
  -1 -11   2 1206.55 109.489   2
   1  11  -2 1042.92 286.177   5
   1 -11  -1 7850.14 302.788   2
   1  11  -1 7564.52 240.941   2
  -1  11   1 7127.70 707.401   5
   1  11  -1 7908.06 735.486   5
  -1 -11   0 13238.4 294.286   2
   1  11   0 12614.8 616.235   4
  -1  11   0 12642.0 347.926   6
  -1 -11   0 11191.0 287.441   1
   1 -11   0 12765.1 377.958   2
  -1  11   0 11482.7 795.501   5
   1  11   0 13586.0 1051.62   5
  -1 -11  -1 557.428 66.3377   1
   1  11   1 605.612 125.314   4
  -1 -11  -1 719.441 76.6635   2
   1 -11   1 832.669 99.6615   2
   1  11   2 463.569 90.8393   4
  -1 -11  -2 577.372 65.9141   1
  -1 -11  -2 721.747 83.4853   2
   1 -11   2 729.254 101.029   2
  -1 -11  -3 4834.63 223.601   2
   1  11   3 4349.25 214.925   4
   1 -11   3 3974.77 228.908   2
  -1 -11  -3 4415.98 176.954   1
   1 -11   4 1820.31 171.977   2
  -1 -11  -4 1235.81 424.319   3
   1 -11   5 1752.66 175.482   2
  -1 -11  -5 1483.45 514.395   3
  -1 -11  -6 2491.60 590.253   3
   1  11   6 3668.91 214.504   1
   1 -11   6 2890.67 232.839   2
   1  11   7 2691.24 193.507   1
   1 -11   7 1778.35 188.482   2
  -1 -11  -7 2079.35 584.222   3
   1 -11   7 1826.20 201.705   1
   1 -11   8 945.316 160.180   1
  -1 -11  -8 1316.49 511.469   3
   1  11   8 1277.42 149.330   1
   1 -11   9 187.382 106.998   1
  -1 -11  -9 425.251 405.111   3
   1 -11  10 234.308 106.090   1
  -1 -11 -10 418.119 404.755   3
   1 -11  11 966.749 182.864   1
  -1 -11 -11 813.732 390.218   3
  -1 -12  12 172.098 107.629   1
   1 -12 -12 424.270 397.448   3
  -1 -12  11 99.4367 93.0369   1
   1 -12 -11 253.610 305.391   3
  -1  12  10 830.273 146.430   1
   1 -12 -10 584.857 415.840   3
  -1 -12  10 854.782 170.307   1
  -1 -12   9 607.778 136.415   1
  -1  12   9 690.894 135.808   1
  -1 -12   8 501.531 119.704   1
  -1  12   8 795.753 134.447   1
  -1  12   7 1182.33 147.290   1
  -1 -12   7 954.042 148.946   1
  -1 -12   6 1920.06 188.031   1
  -1  12   6 2518.90 208.521   1
   1 -12  -6 1926.22 570.061   3
   1 -12  -5 1898.34 615.245   3
  -1 -12   5 1443.93 159.012   1
  -1  12   5 2242.28 186.817   1
  -1 -12   4 1133.41 128.533   2
   1 -12  -4 1152.64 378.429   3
  -1 -12   3 2221.08 157.406   2
   1 -12  -3 1940.77 168.745   2
  -1 -12   2 4473.81 204.734   2
   1  12  -2 4812.10 620.452   5
   1  12  -1 36082.4 443.640   6
  -1  12   1 35249.1 1681.87   5
   1 -12  -1 37647.6 665.039   2
   1  12  -1 34497.3 1583.83   5
   1  12  -1 34032.8 1169.50   4
  -1 -12   1 37965.8 551.981   2
  -1 -12   0 5726.25 203.658   2
   1  12   0 4877.64 661.544   5
   1 -12   0 5797.07 259.788   2
   1  12   0 4556.06 376.447   4
  -1  12   0 5146.87 584.309   5
  -1  12   0 4893.80 315.073   4
   1  12   1 1383.73 186.441   4
  -1 -12  -1 1119.29 96.5697   1
  -1  12  -1 1343.09 327.816   5
   1 -12   1 1414.09 137.014   2
  -1 -12  -1 1610.05 116.884   2
   1 -12   2 6391.17 291.280   2
   1  12   2 4063.54 231.540   4
  -1 -12  -2 2639.96 581.272   3
  -1 -12  -2 5566.12 222.058   2
   1 -12   3 473.574 92.1272   2
   1  12   3 522.922 78.3024   4
  -1 -12  -3 677.001 88.2925   2
  -1 -12  -4 1923.82 158.440   2
   1 -12   4 2297.19 194.416   2
  -1 -12  -5 1526.82 560.861   3
   1 -12   5 1819.94 180.579   2
   1  12   6 3138.48 203.098   1
  -1 -12  -6 2805.24 722.795   3
   1 -12   6 2741.94 233.139   2
   1 -12   7 1566.15 181.461   2
  -1 -12  -7 1874.02 599.174   3
   1  12   7 1440.02 152.342   1
   1 -12   7 1674.62 202.721   1
   1 -12   8-22.0859 70.1362   1
  -1 -12  -8 45.3884 329.039   3
   1 -12   9 44.9924 83.2377   1
  -1 -12  -9-137.842 350.635   3
  -1 -12 -10 572.941 457.116   3
   1 -12  10 468.009 140.858   1
   1 -12  11 489.529 164.410   1
  -1 -12 -11 583.812 492.681   3
   1 -13 -12 16.0813 357.819   3
   1 -13 -11-82.0452 334.645   3
  -1 -13  11 478.402 147.013   1
  -1 -13  10 364.051 111.868   1
   1 -13 -10 473.523 411.358   3
   1 -13  -9 106.016 275.665   3
  -1 -13   9 337.674 102.397   1
  -1  13   9 419.724 113.319   1
  -1 -13   8 133.646 66.1273   1
  -1  13   8 400.081 106.482   1
   1 -13  -8 217.331 307.049   3
  -1 -13   7 676.266 137.596   1
   1 -13  -7 191.506 362.045   3
  -1  13   7 530.772 111.769   1
  -1 -13   6 1462.76 173.293   1
  -1  13   6 1535.42 164.906   1
   1 -13  -6 1197.32 477.426   3
   1 -13  -5 4937.60 304.337   2
  -1 -13   5 4305.03 272.847   1
   1 -13  -5 4467.17 826.282   3
  -1 -13   4 1538.99 149.202   2
   1 -13  -4 937.896 489.040   3
   1  13  -3 26887.7 1489.84   5
   1 -13  -3 30403.0 682.700   2
  -1 -13   3 27793.2 561.380   2
   1 -13  -2 3929.14 242.079   2
  -1 -13   2 3683.30 195.012   2
   1  13  -1 393.818 224.266   5
  -1 -13   1 466.477 70.3082   2
   1 -13  -1 1006.74 129.405   2
   1  13  -1 577.915 211.293   4
  -1  13   1 671.488 350.287   5
  -1  13   0 914.987 144.104   4
   1  13   0 2545.47 300.449   4
   1 -13   0 1686.20 149.661   2
  -1 -13   0 2394.74 142.337   2
   1  13   0 1418.58 429.127   5
  -1  13   0 1019.73 302.295   5
   1 -13   1 22358.4 539.937   2
  -1  13  -1 21199.3 1213.77   5
  -1 -13  -1 22446.3 422.580   2
   1  13   2 2440.44 178.790   4
  -1 -13  -2 2769.72 647.493   3
  -1 -13  -2 3792.39 184.360   2
  -1 -13  -3 1759.07 147.199   2
   1 -13   3 1469.16 156.516   2
   1  13   3 1487.74 110.430   4
  -1 -13  -4 1176.14 528.711   3
  -1 -13  -4 947.759 132.972   2
   1 -13   4 586.379 103.897   2
   1 -13   5 1189.48 160.081   2
  -1 -13  -5 701.060 470.421   3
  -1 -13  -6 610.428 455.910   3
   1 -13   6 283.414 99.2627   2
   1 -13   7 438.105 119.765   1
   1 -13   7 329.525 93.1758   2
  -1 -13  -7 616.776 428.050   3
  -1 -13  -8 839.879 414.383   3
   1 -13   8 545.094 141.476   1
  -1 -13  -9 952.699 435.327   3
   1 -13   9-1.38910 76.0650   1
   1 -13  10 879.124 168.988   1
  -1 -13 -10 1143.17 553.425   3
   1 -13  11 6.85933 97.3316   1
  -1 -13 -11-211.226 395.737   3
  -1 -14  11 149.018 106.716   1
   1 -14 -11 149.735 331.392   3
   1 -14 -10 246.335 414.603   3
  -1 -14  10 61.7215 91.7679   1
   1 -14  -9 236.788 285.011   3
  -1 -14   9 140.709 97.0527   1
  -1 -14   8 198.710 90.0142   1
   1 -14  -8 310.732 394.291   3
  -1  14   7-29.2489 57.1801   1
  -1 -14   7 147.887 77.8073   1
   1 -14  -6 795.026 142.676   2
  -1 -14   6 458.152 101.248   1
   1 -14  -5 2774.81 244.690   2
  -1 -14   5 2638.06 224.352   1
   1 -14  -5 2198.53 627.842   3
   1 -14  -4 20.8815 48.8583   2
   1 -14  -4 164.682 344.114   3
  -1 -14   4 50.4392 44.7648   2
   1 -14  -3 887.493 387.952   3
   1  14  -3 799.820 339.716   5
  -1 -14   3 845.984 110.498   2
   1 -14  -3 976.331 136.747   2
   1 -14  -2 994.996 413.866   3
  -1 -14   2 1395.05 124.724   2
   1 -14  -2 1193.47 141.243   2
   1  14  -2 1857.57 492.847   5
  -1  14   1 1056.48 372.817   5
   1 -14  -1 1173.32 134.190   2
  -1 -14   1 1597.67 128.360   2
  -1  14   1 1160.30 130.813   6
   1  14  -1 1254.86 430.469   5
   1  14  -1 1554.04 281.209   4
   1  14   0 362.774 146.563   4
  -1 -14   0 100.689 43.5161   2
   1 -14   0 125.578 66.9604   2
   1  14   0 222.908 378.611   5
  -1  14   0 266.187 90.0443   4
  -1  14   0-104.822 180.020   5
  -1 -14  -1 17990.7 391.639   2
   1 -14   1 19040.9 521.741   2
   1  14   2 1940.18 147.590   4
   1 -14   2 2440.66 197.327   2
  -1 -14  -2 1914.25 592.884   3
  -1 -14  -2 2619.92 160.660   2
  -1  14  -2 2758.00 498.750   5
   1 -14   3 1863.80 178.342   2
  -1 -14  -3 1902.36 150.329   2
  -1 -14  -4 690.769 108.095   2
  -1 -14  -4 356.545 403.778   3
   1 -14   4 645.560 112.312   2
   1 -14   5-56.2369 62.2399   2
  -1 -14  -5 281.496 418.210   3
  -1 -14  -6 66.7903 331.226   3
   1 -14   6 167.994 89.0161   2
   1 -14   7 12.1123 71.4037   1
   1 -14   7-65.8416 61.6971   2
   1 -14   8 1329.08 197.337   1
  -1 -14  -8 594.299 410.930   3
   1 -14   9 406.023 142.659   1
  -1 -14  -9 9.59400 327.278   3
   1 -14  10 97.7657 108.377   1
  -1 -14 -10-97.9922 379.535   3
   1 -15 -10 1176.25 497.837   3
  -1 -15  10 894.050 180.664   1
  -1 -15   9 513.425 130.276   1
   1 -15  -9 804.620 474.175   3
   1 -15  -8 214.090 334.583   3
  -1 -15   8 27.7361 70.7700   1
   1 -15  -7 466.378 133.917   2
   1 -15  -7 277.146 429.276   3
  -1 -15   7 431.240 100.699   1
  -1 -15   6 373.197 114.237   1
   1 -15  -6 52.8916 399.691   3
   1 -15  -6 116.498 89.5407   2
   1 -15  -5 1723.96 684.063   3
   1 -15  -5 1873.93 208.834   2
  -1 -15   5 1876.96 195.477   1
   1 -15  -4 1216.28 160.360   2
   1 -15  -4 940.124 482.288   3
  -1 -15   4 1001.96 123.693   2
   1  15  -4 1598.32 508.597   5
  -1 -15   3 121.288 59.5663   2
   1 -15  -3 234.378 436.146   3
   1 -15  -3 422.792 97.7779   2
   1  15  -3 306.331 231.495   5
   1  15  -2 621.923 338.624   5
   1 -15  -2 334.268 72.7015   2
   1  15  -2 257.435 202.688   4
   1 -15  -2 491.854 371.739   3
  -1 -15   2 134.961 52.3063   2
  -1  15   1 158.166 279.837   5
   1 -15  -1 70.9659 56.6385   2
  -1  15   1 71.7260 58.9379   6
  -1 -15   1 46.3951 42.1900   2
   1  15  -1 95.3996 289.866   5
   1  15  -1-99.0545 144.595   4
   1  15   0 569.885 168.412   4
   1 -15   0 445.183 87.5316   2
   1  15   0 266.344 322.593   5
  -1  15   0 361.260 319.798   5
  -1 -15   0 468.417 75.8383   2
   1 -15   1 4003.48 254.219   2
  -1  15  -1 3288.49 556.871   5
   1 -15   2 1875.03 183.466   2
  -1 -15  -2 892.118 548.050   3
  -1  15  -2 1632.38 426.360   5
   1 -15   3 436.937 94.6291   2
  -1 -15  -3 510.464 424.456   3
   1 -15   4 562.413 118.118   2
  -1 -15  -4-237.107 457.095   3
  -1 -15  -5 1090.14 575.182   3
   1 -15   5 444.701 118.745   2
   1 -15   6 902.069 159.006   2
  -1 -15  -6 1137.13 565.226   3
  -1 -15  -7 178.343 410.955   3
   1 -15   7 158.933 104.831   1
  -1 -15  -8 495.907 482.785   3
   1 -15   8 414.096 112.492   1
   1 -15   9 343.866 161.872   1
  -1 -15  -9 688.914 431.379   3
  -1 -15 -10 166.380 380.621   3
   1 -15  10-73.0184 96.0994   1
   1 -16 -10 606.683 448.665   3
  -1 -16  10 88.4569 108.432   1
  -1 -16   9 72.9428 90.0396   1
   1 -16  -9 486.382 403.152   3
   1 -16  -8-191.264 401.341   3
  -1 -16   8-136.971 111.792   1
  -1 -16   7 484.231 140.031   1
   1 -16  -7 128.241 424.242   3
   1 -16  -6 242.342 405.406   3
  -1 -16   6 114.478 97.4340   1
  -1 -16   5 80.7596 130.163   1
   1  16  -5 44.0244 279.423   5
   1  16  -4 34.8401 244.066   5
   1 -16  -4 375.855 397.749   3
  -1 -16   4 327.698 81.6921   2
   1 -16  -4 444.705 100.391   2
  -1 -16   4 363.822 104.329   1
   1  16  -3 49.4803 195.716   5
   1 -16  -3 188.367 81.8099   2
   1 -16  -3-84.5943 404.534   3
   1  16  -2 687.910 395.088   5
   1 -16  -2 657.873 111.263   2
   1 -16  -2 947.679 434.569   3
   1  16  -2 487.578 216.829   4
   1  16  -1 403.338 337.731   5
   1 -16  -1 15.8110 49.6411   2
  -1  16   1-28.6797 329.496   5
  -1  16   0 478.629 374.100   5
   1 -16   0 550.626 103.787   2
   1  16   0-51.4960 348.053   5
  -1  16  -1 894.676 372.631   5
   1 -16   1 1087.35 139.647   2
  -1 -16  -2 1306.67 540.013   3
  -1  16  -2 1530.71 456.882   5
   1 -16   2 2149.65 196.135   2
  -1  16  -3 49.3691 215.462   5
   1 -16   3 207.834 80.7708   2
  -1 -16  -3 85.9787 375.745   3
  -1 -16  -4 445.069 484.487   3
   1 -16   4 747.987 132.603   2
  -1 -16  -5 167.783 454.332   3
   1 -16   5-0.07094 62.9973   2
  -1 -16  -6 351.678 422.177   3
   1 -16   6 397.424 127.760   2
   1 -16   7 912.246 168.953   1
  -1 -16  -7 1281.29 689.177   3
   1 -16   8 634.402 156.349   1
  -1 -16  -8 841.506 546.388   3
   1 -16   9 247.612 123.805   1
  -1 -16  -9 242.864 456.518   3
  -1 -17   9 695.693 164.936   1
   1 -17  -9 1125.75 544.094   3
  -1 -17   8 581.486 153.413   1
   1 -17  -8 273.303 460.638   3
  -1 -17   7 107.766 88.7409   1
   1 -17  -7 484.016 519.862   3
   1 -17  -6 974.437 615.877   3
  -1 -17   6 1573.48 196.485   1
  -1 -17   5 86.9324 76.3428   1
   1  17  -5 320.210 347.562   5
   1 -17  -5 388.901 435.484   3
  -1 -17   4 1835.24 193.085   1
   1  17  -4 1897.09 509.368   5
   1 -17  -4 1819.30 682.012   3
   1 -17  -3 358.199 407.997   3
   1  17  -3 710.536 410.154   5
   1  17  -2 231.767 334.024   5
   1 -17  -2 465.761 529.614   3
  -1  17   2 495.312 113.489   6
   1 -17  -1 689.097 122.972   2
   1  17  -1 515.369 464.922   5
  -1 -17   0 760.289 563.748   3
   1 -17   0 199.079 72.1902   2
  -1  17   0 289.869 389.081   5
   1  17   0-150.012 320.931   5
  -1 -17  -1 308.228 465.292   3
  -1  17  -1 240.060 288.374   5
   1 -17   1 17.5365 61.4367   2
   1 -17   2 889.960 133.749   2
  -1  17  -2 336.320 353.910   5
  -1  17  -3 1520.59 491.573   5
   1 -17   3 1077.89 153.083   2
  -1 -17  -3 1404.36 680.311   3
   1 -17   4 189.591 101.906   2
  -1  17  -4-82.4080 266.651   5
  -1 -17  -4 242.780 489.546   3
   1 -17   5 1413.56 192.125   2
  -1 -17  -5 799.583 556.809   3
  -1 -17  -6 993.835 609.615   3
   1 -17   6 1209.93 185.567   2
   1 -17   7 289.198 148.791   1
  -1 -17  -7 586.599 528.898   3
   1 -17   8 229.666 128.077   1
  -1 -17  -8 303.758 531.467   3
  -1 -18   9 227.633 121.230   1
   1 -18  -8 779.450 579.451   3
  -1 -18   8 727.750 173.512   1
   1 -18  -7 270.413 505.526   3
  -1 -18   7 172.039 110.535   1
   1  18  -7 396.302 396.388   5
   1 -18  -6 109.399 477.113   3
  -1 -18   6 19.6503 78.9457   1
   1  18  -6-70.1382 418.305   5
   1 -18  -5 322.729 529.285   3
   1  18  -5 226.700 309.401   5
   1 -18  -4 347.927 492.038   3
   1  18  -4-279.300 348.948   5
   1 -18  -3 468.128 365.542   3
   1  18  -3 1039.94 451.342   5
   1  18  -2 379.130 526.634   5
   1 -18  -2-154.565 399.778   3
   1 -18  -1 229.160 354.632   3
   1  18  -1 454.494 370.847   5
  -1  18   0-169.990 339.645   5
  -1 -18  -1 1348.31 621.953   3
  -1  18  -1 2792.07 652.584   5
  -1 -18  -2 1629.71 633.589   3
  -1  18  -2 1415.28 450.745   5
  -1 -18  -3 474.084 580.991   3
  -1  18  -3-48.1638 252.803   5
  -1 -18  -4 1552.92 652.201   3
  -1  18  -4 1934.07 572.694   5
   1 -18   5 283.206 101.893   2
  -1 -18  -5 13.7523 546.059   3
  -1 -18  -6 119.342 428.826   3
   1 -18   6 141.400 96.5113   1
   1 -18   6 44.9319 88.1401   2
   1 -18   7 348.399 142.751   1
  -1 -18  -7 241.358 521.078   3
   1 -18   8 276.057 141.724   1
   1 -19  -7 418.317 1367.16   3
   1  19  -6-126.921 375.775   5
   1 -19  -6 63.8040 464.017   3
   1  19  -5 205.681 324.840   5
   1 -19  -5 13.2259 449.933   3
   1 -19  -4 2017.55 767.455   3
   1  19  -4 2759.29 681.701   5
   1 -19  -3-51.5126 404.284   3
   1  19  -3 289.634 406.144   5
   1 -19  -2-139.949 428.299   3
   1  19  -2 123.938 406.879   5
   1 -19  -1 93.4494 366.962   3
   1  19  -1 603.584 504.311   5
   1 -19   0 156.370 392.876   3
  -1 -19   0-269.473 393.305   3
  -1  19   0 364.460 356.389   5
  -1  19  -1 355.938 454.482   5
  -1 -19  -1 291.067 468.489   3
  -1  19  -2 579.590 387.099   5
  -1 -19  -2 73.7014 401.969   3
  -1  19  -3 469.916 417.092   5
  -1 -19  -3 47.9822 394.934   3
  -1 -19  -4 350.650 594.923   3
  -1  19  -4 853.125 396.025   5
  -1 -19  -5 752.187 688.188   3
  -1  19  -5 283.356 361.006   5
  -1  19  -6 803.636 494.309   5
  -1 -19  -6 260.655 514.756   3
   1 -19   6 245.410 123.802   1
   1 -19   7 970.325 203.375   1
   1 -20  -6 680.621 625.611   3
   1  20  -5-13.0464 413.920   5
   1 -20  -5 234.447 510.200   3
   1 -20  -4 895.376 612.499   3
   1  20  -4 482.619 433.229   5
   1 -20  -3-269.402 563.731   3
   1  20  -3 1169.96 622.216   5
   1 -20  -2 93.1730 422.820   3
   1  20  -2 325.376 478.772   5
   1 -20  -1 38.7585 410.256   3
  -1 -20   1 1122.47 651.723   3
   1  20  -1 612.088 510.642   5
  -1 -20   0 812.910 678.673   3
  -1 -20  -1 614.985 551.136   3
  -1  20  -1 1600.22 590.225   5
  -1  20  -2 960.659 527.300   5
  -1 -20  -2 607.288 638.596   3
  -1  20  -3 505.006 460.674   5
  -1 -20  -3 40.0333 511.234   3
  -1  20  -4 71.6665 408.083   5
  -1 -20  -4 123.277 555.285   3
  -1 -20  -5-107.805 536.628   3
  -1  20  -5 27.0751 342.828   5
   1 -21  -4 1703.44 974.164   3
   1 -21  -3 993.758 669.867   3
   1  21  -3 944.352 649.356   5
   1  21  -2 554.987 589.068   5
   1 -21  -2 292.522 529.435   3
   1 -21  -1 848.199 633.058   3
   1 -21   0-1058.83 623.108   3
  -1 -21   0 782.172 685.749   3
  -1  21  -1-44.8540 525.422   5
  -1 -21  -1 14.1128 526.404   3
  -1 -21  -2 360.012 650.186   3
  -1  21  -2-146.406 401.337   5
  -1  21  -3 628.170 501.924   5
  -1 -21  -3-8.98767 529.748   3
  -1  21  -4 765.645 502.706   5
   1 -22  -1 379.337 690.939   3
  -1  22  -1 529.371 551.365   5
  -1  22  -2 675.673 607.712   5
  -2   0  14-49.5958 82.9917   1
  -2   0  13 33.9760 72.0647   1
  -2   0  12 177.376 65.7155   1
  -2   0  11 261.068 107.329   1
  -2   0  10 635.296 122.553   1
   2   0  -9 361.562 170.290   3
  -2   0   9 135.764 66.2183   1
  -2   0   8 644.843 108.182   1
   2   0  -8 828.343 211.107   3
   2   0  -7 30.2243 79.4536   3
  -2   0   7 60.5567 52.3287   1
  -2   0   6 329.561 74.9816   1
  -2   0   6 126.409 34.3409   7
   2   0  -6 295.971 144.993   3
  -2   0   5 87.6220 50.8823   1
  -2   0   5 57.9519 22.6940   7
   2   0  -4 24471.5 454.565   1
  -2   0   4 23662.4 771.556   3
  -2   0   4 24700.7 430.182   1
  -2   0   3 247.797 96.1346   3
   2   0  -3 167.127 44.9276   1
  -2   0   3 257.641 46.5576   1
  -2   0   2 191524. 936.932   1
   2   0  -2 203534. 1004.22   1
   2   0  -1 465.663 129.228   4
   2   0  -1 358.596 43.6519   1
  -2   0   1 514.114 48.9331   1
  -2   0   1 265.269 63.3943   5
  -2   0   0 90362.3 1284.70   4
   2   0   0 97042.1 567.402   1
   2   0   0 98384.4 1251.43   4
   2   0   0 88502.5 550.427   2
  -2   0   0 92495.4 1109.63   3
  -2   0   0 90242.7 933.735   7
   2   0   0 87250.6 1239.99   3
  -2   0   0 98576.5 625.208   2
   2   0   1 816.076 176.819   3
   2   0   1 616.635 105.002   4
   2   0   1 640.160 52.7484   2
  -2   0  -1 762.255 142.292   3
  -2   0  -1 534.253 52.4746   2
  -2   0  -1 808.970 114.161   7
  -2   0  -1 621.549 123.255   4
  -2   0  -2 92196.7 1096.36   7
  -2   0  -2 87924.5 688.143   2
   2   0   2 91898.4 1695.23   3
   2   0   2 89003.0 682.600   2
  -2   0  -2 88013.8 1188.97   4
  -2   0  -2 88403.2 1498.72   3
   2   0   3 592.586 207.371   3
  -2   0  -3 467.056 102.556   7
  -2   0  -3 383.079 103.043   4
  -2   0  -3 575.868 194.291   3
  -2   0  -3 459.890 68.4750   2
   2   0   3 366.593 59.8743   2
  -2   0  -4 30692.0 729.795   7
   2   0   4 26071.7 466.496   2
  -2   0  -4 29251.9 1097.78   3
   2   0   4 27315.9 474.033   1
  -2   0  -5 2884.09 405.524   3
   2   0   5 2102.45 152.409   1
   2   0   6 18997.6 469.090   1
  -2   0  -6 22870.2 1123.51   3
  -2   0  -7 524.354 244.236   3
   2   0   7 83.4927 52.8943   1
  -2   0  -8 3291.04 502.041   3
   2   0   8 2366.34 188.606   1
  -2   0  -9 330.761 206.101   3
   2   0   9 366.174 92.4966   1
  -2   0 -10 658.005 253.242   3
   2   0  10 340.202 94.2982   1
   2   0  11 72.5602 75.1004   1
  -2   0 -11-8.13569 183.436   3
  -2   0 -12 1044.89 324.492   3
   2   0  12 533.284 128.865   1
   2   0  13 132.295 90.7393   1
  -2   1  14 361.813 117.798   1
  -2  -1  14 266.364 124.514   1
  -2   1  13 130.427 77.6585   1
  -2  -1  13 285.929 86.9487   1
  -2   1  12 42.5745 85.5696   1
  -2  -1  12 215.200 94.8704   1
  -2   1  11 609.083 114.145   1
  -2  -1  11 406.878 105.319   1
  -2  -1  10 662.904 122.247   1
  -2   1  10 838.153 139.483   1
   2  -1 -10 1034.11 236.321   3
  -2  -1   9 2556.80 206.838   1
  -2   1   9 3225.01 232.202   1
  -2  -1   8 93.2589 63.4654   1
  -2   1   8 100.818 55.2109   1
  -2  -1   8 31.4946 39.5288   7
   2  -1  -7 627.592 198.442   3
  -2  -1   7 340.199 71.0868   1
  -2  -1   7 300.302 53.5567   7
  -2   1   7 631.644 98.7227   1
   2  -1  -6 8048.94 547.339   3
  -2   1   6 7220.95 282.647   1
  -2  -1   6 7171.94 269.365   1
  -2   1   5 180.747 59.8703   1
   2  -1  -5 129.118 111.146   3
  -2  -1   5 190.595 52.0387   1
  -2  -1   4 3171.53 156.168   1
   2   1  -4 3233.25 167.659   1
  -2  -1   4 3617.08 313.696   3
   2  -1  -4 2202.03 228.616   3
  -2   1   4 1776.57 123.524   1
  -2   1   4 2039.19 256.893   3
   2  -1  -4 2052.44 138.877   1
   2   1  -3 3831.15 161.568   1
   2  -1  -3 4699.58 288.658   3
  -2  -1   3 3652.28 150.229   1
  -2   1   3 4122.12 314.101   3
   2  -1  -3 5487.46 197.920   1
  -2   1   3 4203.80 165.893   1
  -2  -1   3 2910.67 198.960   3
  -2  -1   2 147605. 779.038   6
  -2   1   2 155640. 853.190   1
  -2  -1   2 149064. 799.485   1
   2  -1  -2 162199. 913.456   1
  -2   1   2 146172. 1287.73   3
   2  -1  -2 153243. 1094.44   3
   2   1  -2 153102. 827.457   1
   2   1  -1 2688.10 260.598   4
   2   1  -1 3920.31 277.785   5
   2  -1  -1 4803.01 148.031   6
  -2  -1   1 3386.57 97.4144   1
  -2   1   1 4876.47 184.839   7
   2  -1  -1 4749.53 187.709   7
   2   1  -1 3578.48 107.129   1
  -2  -1   1 4264.04 253.926   5
  -2   1   1 5166.21 152.816   1
   2  -1  -1 5171.82 153.581   1
   2  -1  -1 6568.87 336.872   4
  -2   1   0 962.461 70.7782   2
   2  -1   0 1074.22 101.080   7
   2  -1   0 1016.54 132.487   4
  -2   1   0 1085.27 104.191   7
  -2  -1   0 1316.11 69.7807   2
  -2   1   0 948.613 148.463   4
   2   1   0 1124.23 55.4750   2
   2  -1   0 1018.45 91.2526   3
   2  -1   0 939.032 62.4559   1
  -2  -1   0 956.444 170.844   3
   2   1   0 945.537 146.568   4
   2   1   0 602.552 147.832   3
  -2   1   0 992.399 80.8081   3
   2  -1   0 1039.39 72.6282   2
  -2  -1   0 1324.31 181.592   4
   2   1   0 1085.03 51.0118   1
  -2   1  -1 242186. 1084.07   2
  -2  -1  -1 244790. 2714.68   3
   2  -1   1 237651. 1944.96   3
   2   1   1 239475. 1951.06   4
   2  -1   1 237471. 1614.41   7
  -2   1  -1 250047. 1638.52   7
   2   1   1 234637. 881.495   2
  -2   1  -1 248690. 1874.05   4
   2  -1   1 239664. 1662.66   4
   2   1   1 240732. 3047.12   3
  -2  -1  -1 226113. 867.250   2
  -2   1  -1 241837. 1784.79   3
  -2  -1  -1 241396. 2081.47   4
   2  -1   1 236357. 1068.41   2
   2  -1   2 576.355 64.5325   2
  -2  -1  -2 417.180 52.5228   2
   2  -1   2 518.142 98.7940   7
   2   1   2 680.563 276.658   3
  -2  -1  -2 630.014 183.932   3
   2  -1   2 719.982 108.238   4
  -2   1  -2 580.724 124.687   3
  -2   1  -2 554.183 60.8137   2
   2   1   2 652.031 101.274   4
   2  -1   2 626.150 139.405   3
   2   1   2 376.085 49.0586   2
  -2   1  -2 1053.43 134.696   4
  -2  -1  -2 589.181 107.663   4
   2  -1   3 9781.91 572.766   3
   2   1   3 10508.7 359.460   4
  -2  -1  -3 10479.3 460.907   4
   2   1   3 10771.0 267.008   2
  -2  -1  -3 10874.8 424.690   7
   2   1   3 10069.1 739.762   3
  -2  -1  -3 11007.2 662.753   3
   2  -1   3 10561.7 279.628   2
  -2   1  -3 10853.6 290.590   2
  -2   1  -3 11411.8 574.935   3
   2  -1   3 10056.7 400.438   7
  -2  -1  -3 11178.5 270.260   2
  -2   1  -3 10963.7 435.595   4
  -2  -1  -4 5523.38 519.023   3
  -2   1  -4 5610.57 476.897   3
   2  -1   4 5904.35 238.668   2
  -2  -1  -4 6165.06 341.651   7
   2   1   4 5231.55 207.195   1
  -2   1  -5 399.506 174.694   3
  -2  -1  -5 14.0002 142.220   3
  -2  -1  -5 195.739 91.9539   7
   2   1   5 117.812 52.6574   1
   2  -1   5 158.327 61.4104   1
  -2  -1  -6 2706.68 430.824   3
  -2   1  -6 2907.56 412.779   3
   2  -1   6 2021.02 166.328   1
   2   1   6 1998.94 157.256   1
  -2   1  -7 483.496 211.815   3
   2  -1   7 813.996 112.586   1
  -2  -1  -7 603.768 236.100   3
   2   1   7 718.643 99.1068   1
   2   1   8 126.757 59.9365   1
   2  -1   8 96.4933 62.4518   1
  -2  -1  -8 471.091 258.989   3
  -2   1  -8 248.278 178.174   3
  -2   1  -9 2809.94 452.543   3
   2   1   9 2477.01 200.356   1
   2  -1   9 2515.11 210.275   1
  -2  -1  -9 2754.61 527.764   3
   2  -1  10 1576.84 180.909   1
  -2  -1 -10 1899.68 441.201   3
   2   1  10 1613.68 179.295   1
   2  -1  11 98.1004 79.0137   1
   2   1  11 87.8197 57.4689   1
  -2  -1 -11 210.020 267.704   3
   2   1  12 275.777 105.253   1
   2  -1  12 533.899 134.468   1
  -2  -1 -12 225.646 189.031   3
   2  -1  13 372.773 125.004   1
   2   1  13 244.038 122.017   1
  -2  -1 -13 434.448 224.116   3
  -2   2  14 141.311 90.2221   1
  -2  -2  14 149.968 82.5781   1
  -2   2  13 655.871 145.001   1
  -2  -2  13 782.650 167.646   1
  -2  -2  12 793.741 150.523   1
   2  -2 -12 1172.04 291.034   3
  -2   2  12 872.009 151.348   1
  -2   2  11 161.078 69.3646   1
  -2  -2  11 211.587 86.9855   1
  -2  -2  10 67.4074 56.5039   1
  -2   2  10 103.121 59.4117   1
  -2   2   9 1231.58 150.719   1
   2  -2  -9 1572.02 335.713   3
  -2  -2   9 1062.62 134.153   1
  -2  -2   8 2588.33 197.779   1
  -2  -2   8 2101.13 172.038   7
   2  -2  -8 2474.59 391.500   3
  -2   2   8 1928.28 170.575   1
  -2   2   7 4381.70 238.678   1
   2  -2  -7 5059.48 500.204   3
  -2  -2   7 4851.34 254.702   1
  -2   2   6 22645.5 499.710   1
   2  -2  -6 24268.3 989.100   3
  -2   2   5 2835.24 165.746   1
   2  -2  -5 2761.85 321.644   3
  -2  -2   5 3247.12 178.777   1
  -2   2   4 8892.78 268.291   1
   2  -2  -4 9472.23 504.930   3
  -2  -2   4 8096.10 248.623   1
  -2   2   4 8580.81 607.977   3
   2  -2  -3 668.288 145.962   3
  -2   2   3 857.154 209.946   3
   2  -2  -3 607.679 74.7935   1
  -2   2   3 559.026 65.6721   1
   2   2  -3 689.133 73.1155   1
  -2  -2   3 766.210 67.1840   1
  -2   2   2 17310.4 311.207   1
  -2   2   2 17443.1 617.140   3
   2  -2  -2 17963.6 511.569   3
  -2  -2   2 17581.6 269.580   1
   2  -2  -2 17730.2 313.014   1
   2  -2  -1 7159.22 317.048   4
  -2   2   1 6927.21 178.986   1
  -2   2   1 6892.23 322.585   4
   2   2  -1 8458.02 416.830   5
  -2  -2   1 8803.20 148.823   1
  -2   2   1 7639.62 207.957   6
   2  -2  -1 6858.46 178.692   1
   2   2  -1 8998.05 156.763   1
   2   2   0 11723.5 140.273   2
  -2  -2   0 10144.7 594.821   5
  -2  -2   0 13371.1 568.668   4
   2  -2   0 11491.1 351.790   4
   2  -2   0 11263.9 228.866   1
  -2  -2   0 11833.8 129.415   1
  -2   2   0 11245.2 381.958   4
   2   2   0 13754.7 544.817   4
   2   2   0 12295.9 135.211   1
  -2   2   0 12333.2 266.978   2
   2  -2   0 11792.8 247.304   2
  -2  -2  -1 3332.39 412.015   3
   2  -2   1 1391.44 122.991   4
  -2   2  -1 1287.34 139.137   4
   2   2   1 1998.23 324.880   3
   2  -2   1 1735.58 100.401   2
   2   2   1 3592.60 97.7805   2
  -2  -2  -1 4789.15 343.885   4
   2  -2   1 1950.46 169.362   3
  -2   2  -1 1802.05 103.921   2
   2   2   1 4705.08 292.621   4
  -2  -2  -1 3178.13 92.7243   2
  -2   2  -2 2768.39 199.654   4
  -2   2  -2 2676.47 132.598   2
   2  -2   2 2823.99 205.413   7
  -2  -2  -2 3133.35 285.360   4
  -2  -2  -2 3225.23 399.805   3
   2   2   2 2270.32 388.476   3
  -2  -2  -2 2745.36 113.060   2
   2   2   2 2747.66 111.330   2
  -2   2  -2 2692.39 192.940   3
   2  -2   2 2955.38 144.710   2
   2   2   2 2694.40 211.065   4
   2  -2   2 2868.20 261.076   3
   2  -2   3 4546.20 281.215   7
  -2  -2  -3 4402.66 312.245   4
   2   2   3 4447.86 261.022   4
  -2  -2  -3 4898.41 483.935   3
   2  -2   3 4252.22 365.453   3
  -2  -2  -3 4550.70 171.969   2
   2   2   3 4135.28 154.279   1
  -2   2  -3 4074.44 311.319   3
   2  -2   3 4306.93 187.458   2
  -2  -2  -4 5912.76 580.645   3
  -2  -2  -4 5261.10 327.430   7
   2   2   4 4585.39 185.155   1
  -2   2  -4 5978.76 429.196   3
   2  -2   4 6142.98 251.606   2
   2  -2   5 1951.90 153.770   2
  -2  -2  -5 2870.92 429.000   3
  -2   2  -5 1874.36 272.716   3
  -2  -2  -5 2583.92 237.931   7
   2   2   5 2069.44 134.453   1
  -2   2  -6 2807.82 346.951   3
  -2  -2  -6 2813.67 467.931   3
  -2  -2  -6 3380.40 291.211   7
   2   2   6 2496.16 165.278   1
   2  -2   6 2332.67 175.598   1
   2  -2   7 256.464 74.4187   1
  -2   2  -7 263.653 168.360   3
   2   2   7 475.003 84.3875   1
  -2  -2  -8 558.943 260.255   3
   2   2   8 595.169 109.901   1
   2  -2   8 434.289 101.465   1
  -2   2  -8 781.306 205.575   3
   2   2   9-12.7312 57.0183   1
  -2  -2  -9 309.860 218.371   3
   2  -2   9 29.2620 58.7898   1
  -2   2  -9 95.3218 132.519   3
   2   2  10 165.448 74.5257   1
   2  -2  10 118.756 71.5464   1
   2  -2  11 33.9824 78.0887   1
   2   2  11 234.686 89.3161   1
  -2  -2 -11-98.0474 233.087   3
   2  -2  12 109.836 90.5824   1
  -2  -2 -12 266.346 297.679   3
   2   2  12 163.831 71.2379   1
  -2  -2 -13 106.070 248.882   3
   2   2  13 157.258 91.6202   1
   2  -2  13 62.5924 78.1404   1
   2   2  14 231.162 127.396   1
  -2   3  14 72.9814 81.6315   1
  -2  -3  14 122.670 101.583   1
  -2  -3  13 199.951 98.7682   1
  -2   3  13 427.531 122.953   1
   2  -3 -12 780.823 255.560   3
  -2  -3  12 508.575 121.428   1
  -2   3  12 399.780 100.216   1
  -2  -3  11-41.9889 61.0254   1
  -2   3  11 164.013 80.5076   1
  -2  -3  10 1331.26 159.679   1
  -2   3  10 1108.61 146.755   1
  -2   3   9 1959.86 189.978   1
   2  -3  -9 2329.32 429.545   3
  -2  -3   9 2179.79 200.100   1
  -2  -3   8 1437.80 150.693   1
  -2   3   8 1427.85 153.818   1
   2  -3  -8 1056.89 275.696   3
  -2  -3   7 500.766 89.2438   1
  -2   3   7 649.136 103.246   1
  -2  -3   6 13381.9 386.259   1
  -2   3   6 15471.7 424.350   1
  -2   3   5 5502.53 234.692   1
   2  -3  -5 5107.26 458.531   3
  -2  -3   5 4635.37 206.878   1
   2  -3  -4 10245.2 584.909   3
  -2   3   4 9419.73 748.389   3
  -2   3   4 10076.8 296.983   1
  -2   3   3 157.354 155.131   3
   2   3  -3 112.350 40.0167   1
  -2   3   3 101.099 36.4867   1
   2  -3  -3 191.813 51.1980   1
  -2  -3   3 87.6740 35.3486   1
   2  -3  -3 104.509 89.4411   3
   2  -3  -2 28657.2 893.709   3
   2  -3  -2 27065.4 393.850   1
  -2  -3   2 26390.9 341.318   1
   2   3  -2 26840.3 360.689   1
  -2   3   2 29212.2 428.372   1
   2  -3  -2 28574.1 489.748   5
   2   3  -1 42461.0 1050.51   5
  -2   3   1 47520.7 528.044   1
  -2  -3   1 44365.5 332.984   1
   2  -3  -1 50153.6 719.852   4
  -2   3   1 46446.5 516.739   6
   2  -3  -1 46222.6 511.563   1
   2   3  -1 43056.5 338.977   1
  -2   3   1 45883.4 745.328   4
   2  -3  -1 46457.2 543.907   2
  -2  -3   0 622.826 222.657   3
   2   3   0 885.051 163.080   4
   2  -3   0 982.192 94.5287   4
   2  -3   0 912.594 72.4549   1
  -2  -3   0 746.382 199.222   5
  -2  -3   0 961.489 195.410   4
  -2   3   0 999.070 86.1453   2
   2  -3   0 1175.00 88.0929   2
  -2   3   0 794.623 108.895   4
  -2  -3  -1 1721.05 60.7967   2
  -2   3  -1 1286.33 126.232   4
  -2   3  -1 1426.82 99.8155   2
   2  -3   1 1375.68 96.6482   2
   2   3   1 1648.45 176.661   4
   2   3   1 737.006 247.821   3
  -2  -3  -1 1122.00 262.417   3
  -2  -3  -1 1822.24 220.308   4
   2  -3   1 1595.50 112.321   4
   2   3   2 47956.9 890.237   4
   2  -3   2 54749.0 637.121   2
  -2  -3  -2 50457.5 1088.33   4
  -2  -3  -2 53844.4 1790.19   3
   2   3   2 40857.4 1640.07   3
  -2   3  -2 40317.7 541.093   2
   2   3   2 50048.9 393.611   1
  -2  -3  -2 51032.8 453.915   2
  -2   3  -2 55155.6 852.819   4
   2  -3   2 51548.6 1021.81   3
  -2  -3  -3 5394.04 387.259   4
   2   3   3 4397.91 143.542   1
  -2  -3  -3 5011.94 548.147   3
   2   3   3 4780.82 272.525   4
  -2  -3  -3 4794.06 170.823   2
  -2  -3  -4 4503.52 197.960   2
   2   3   4 4031.02 167.313   1
  -2  -3  -4 4471.01 526.440   3
   2  -3   4 4469.79 216.144   2
   2  -3   5 2732.78 181.833   2
  -2  -3  -5 2306.98 441.038   3
   2   3   5 2172.15 132.156   1
  -2  -3  -5 2653.26 251.925   7
   2  -3   6 322.572 79.2153   1
   2   3   6 505.064 75.0254   1
  -2  -3  -6 487.198 272.659   3
  -2  -3  -6 559.437 139.056   7
   2  -3   6 250.529 65.1017   2
  -2  -3  -7 2870.50 277.601   7
   2   3   7 2311.86 171.354   1
  -2  -3  -7 2683.84 480.897   3
   2  -3   8 94.9234 69.1750   1
   2   3   8 140.502 72.7603   1
   2  -3   9 1828.31 194.032   1
   2   3   9 1559.81 161.327   1
  -2  -3  -9 2111.03 495.607   3
   2   3  10 469.036 102.776   1
  -2  -3 -10 462.326 283.171   3
   2  -3  10 578.418 125.613   1
   2   3  11 244.509 81.3268   1
  -2  -3 -11 307.255 267.112   3
   2  -3  11 79.0281 72.2697   1
   2  -3  12-118.143 84.7454   1
   2   3  12-19.9497 78.3491   1
  -2  -3 -12 167.478 665.352   3
   2   3  13 483.136 124.682   1
   2  -3  13 583.637 149.800   1
  -2  -3 -13 430.842 357.364   3
   2   3  14 34.7359 88.5265   1
  -2  -4  14-33.2288 96.8743   1
  -2   4  14-178.743 107.236   1
   2  -4 -14 114.506 213.449   3
  -2  -4  13-68.0634 95.3270   1
  -2   4  13-36.8469 74.6320   1
  -2  -4  12-7.97265 57.5119   1
  -2   4  12-3.04184 71.4068   1
  -2  -4  11 432.989 108.699   1
  -2   4  11 669.781 125.600   1
  -2  -4  10 726.901 122.738   1
  -2   4  10 986.049 145.201   1
  -2   4   9 1818.44 179.241   1
  -2  -4   9 1667.54 178.334   1
  -2   4   8 3970.69 247.501   1
   2  -4  -8 3810.82 492.899   3
  -2  -4   8 4456.29 262.598   1
  -2   4   7 5938.33 278.906   1
  -2  -4   7 6194.45 283.753   1
   2  -4  -6 266.517 180.567   3
  -2   4   6 285.210 73.2542   1
  -2  -4   6 528.274 88.6513   1
  -2   4   5 5584.77 245.093   1
  -2  -4   5 5034.23 226.663   1
   2   4  -4 3044.60 164.293   2
   2  -4  -4 3192.50 381.722   3
  -2   4   4 4012.29 186.701   1
  -2   4   4 3029.89 482.245   3
  -2  -4   4 2829.42 150.154   1
  -2   4   3 47865.7 607.690   1
   2  -4  -3 49929.9 1474.23   3
   2   4  -3 48646.9 558.297   2
   2  -4  -3 48593.7 615.178   1
   2  -4  -2 5073.43 179.384   1
  -2   4   2 5824.81 213.820   1
   2  -4  -2 5553.58 261.884   4
   2   4  -2 5586.56 159.173   2
  -2  -4   2 5104.62 152.602   1
   2  -4  -2 4500.18 409.931   3
  -2  -4   1 14560.3 192.677   1
   2  -4  -1 15457.3 321.194   4
   2   4  -1 14296.9 674.400   5
  -2   4   1 14417.6 302.067   6
   2  -4  -1 14999.1 343.026   2
  -2   4   1 13463.2 377.743   4
   2  -4  -1 13288.0 294.088   1
   2   4  -1 14796.6 165.244   2
  -2   4   1 14453.4 306.704   1
   2  -4   0 22527.5 351.849   4
   2   4   0 21337.3 730.119   4
  -2  -4   0 22658.3 894.208   5
  -2   4   0 22308.2 481.394   4
   2  -4   0 22913.5 399.323   2
   2  -4   0 22441.1 357.782   6
   2   4   1 4008.88 287.981   4
  -2  -4  -1 1924.82 355.779   3
  -2  -4  -1 3494.66 76.9433   2
  -2   4  -1 2804.07 169.600   4
  -2   4  -1 2738.72 141.996   2
  -2  -4  -1 4388.26 362.629   4
   2  -4   1 2975.13 145.713   2
   2   4   2 1213.16 155.845   4
   2   4   2 1701.08 66.3562   1
   2   4   2 1704.12 468.831   3
   2  -4   2 2758.09 197.975   3
  -2  -4  -2 1593.22 359.177   3
  -2  -4  -2 1632.32 232.168   4
  -2  -4  -2 1761.30 80.8918   2
  -2   4  -2 2328.72 141.230   2
   2  -4   2 2468.91 139.620   2
  -2   4  -2 2628.29 185.676   4
   2   4   3 1910.26 182.684   4
  -2  -4  -3 2559.90 488.324   3
   2   4   3 2349.57 103.786   1
  -2  -4  -3 2186.82 263.193   4
   2  -4   3 2767.71 166.343   2
  -2  -4  -3 2502.97 125.384   2
  -2  -4  -4 981.400 305.565   3
  -2  -4  -4 842.241 83.2099   2
   2   4   4 1038.38 123.017   4
   2   4   4 892.298 77.1541   1
   2   4   5 6190.31 228.356   1
   2  -4   5 5585.71 267.263   2
  -2  -4  -5 5418.98 639.431   3
   2   4   6 72.9081 30.6145   1
  -2  -4  -6 179.572 102.398   7
   2  -4   6 47.6825 43.2535   2
   2  -4   7 2292.31 195.148   1
  -2  -4  -7 3261.34 290.195   7
  -2  -4  -7 2997.86 519.188   3
   2   4   7 3043.87 184.485   1
   2  -4   8 7024.00 354.638   1
   2   4   8 6398.73 288.755   1
  -2  -4  -8 9036.77 499.303   7
  -2  -4  -8 8812.90 882.271   3
   2   4   9 826.718 121.601   1
   2  -4   9 583.422 117.440   1
   2   4  10 1692.92 180.943   1
   2  -4  10 2127.11 217.898   1
   2   4  11 312.988 108.970   1
  -2  -4 -11 700.417 358.972   3
   2  -4  11 436.206 114.194   1
  -2  -4 -12-122.346 285.539   3
   2   4  12 169.292 90.5608   1
   2  -4  12 141.111 94.9328   1
   2   4  13 80.8385 94.2022   1
   2  -4  13 178.350 107.138   1
  -2   5  14 360.153 112.238   1
   2  -5 -14 993.003 381.583   3
   2  -5 -13-40.8628 246.525   3
  -2  -5  13 128.895 92.4918   1
  -2   5  13 282.145 103.826   1
  -2   5  12 57.0987 68.5143   1
   2  -5 -12-67.9438 228.306   3
  -2  -5  12 98.9767 80.8660   1
  -2   5  11 82.7103 71.5369   1
  -2  -5  11 74.4157 72.4026   1
   2  -5 -11-19.8300 185.069   3
  -2  -5  10 101.943 63.9964   1
  -2   5  10 30.0039 54.8590   1
  -2   5   9 742.983 125.717   1
  -2  -5   9 664.963 117.870   1
   2  -5  -8 4524.25 558.144   3
  -2  -5   8 4691.12 271.288   1
  -2   5   8 4209.25 264.972   1
   2  -5  -7 302.730 45.3416   7
  -2  -5   7 798.043 114.169   1
  -2   5   7 607.896 99.3256   1
   2  -5  -7 570.100 216.830   3
  -2   5   6 685.224 99.8514   1
  -2  -5   6 639.417 92.5271   1
   2  -5  -5 15618.6 896.151   3
  -2   5   5 14268.4 383.214   1
  -2   5   4 2682.21 473.200   3
  -2   5   4 4673.59 213.414   1
   2  -5  -4 4936.87 519.613   3
  -2  -5   4 3500.47 172.102   1
  -2   5   3 60069.2 713.329   1
   2  -5  -3 57639.4 1751.24   3
   2   5  -3 66425.5 638.592   2
  -2  -5   3 61010.8 626.639   1
   2  -5  -3 67635.8 1399.67   5
  -2   5   2 4069.35 181.610   1
   2   5  -2 4719.78 144.023   2
   2  -5  -2 3038.64 368.223   3
  -2  -5   2 4110.78 144.335   1
   2  -5  -2 3674.02 169.705   1
  -2   5   1 1827.49 116.887   6
   2   5  -1 1805.43 292.114   5
   2   5  -1 1780.03 58.9855   2
  -2   5   1 1711.49 128.160   4
  -2  -5   1 1948.13 76.4708   1
   2  -5  -1 1762.52 111.364   1
   2  -5  -1 1862.65 75.7579   4
  -2   5   1 1907.62 203.121   5
   2   5   0 4980.30 370.750   4
  -2   5   0 9014.66 283.797   4
   2  -5   0 7896.01 235.199   1
  -2   5   0 9666.38 307.590   2
   2  -5   0 8716.41 265.066   2
   2   5   0 5651.61 584.443   5
  -2  -5   0 7369.26 551.049   5
  -2  -5  -1 55998.1 1848.82   5
   2  -5   1 56781.2 676.615   2
  -2  -5  -1 54899.0 1319.97   4
  -2   5  -1 52568.5 647.714   2
   2   5   1 50338.4 1060.35   4
  -2  -5  -1 52666.9 275.185   2
  -2   5  -1 53315.5 734.676   4
   2  -5   2 17858.4 391.295   2
  -2  -5  -2 16774.9 713.388   4
   2   5   2 16167.0 195.482   1
  -2   5  -2 18532.2 472.531   4
   2   5   2 13909.9 499.488   4
  -2  -5  -2 13703.4 1021.83   3
  -2  -5  -2 17935.2 253.079   2
  -2  -5  -3 1799.31 321.091   4
   2   5   3 1310.65 185.965   4
   2   5   3 1021.85 72.1056   1
  -2  -5  -3 1169.95 97.7903   2
   2  -5   3 803.645 98.0018   2
  -2  -5  -3 1570.33 436.064   3
  -2  -5  -4 4838.76 626.604   3
  -2  -5  -4 5169.03 203.576   2
   2   5   4 4588.72 258.190   4
   2   5   4 5311.36 189.991   1
   2  -5   4 4442.75 229.645   2
  -2  -5  -5 540.527 188.576   3
   2  -5   5 470.893 86.2880   2
   2   5   5 372.850 63.6198   1
   2  -5   6 1802.12 172.213   2
   2   5   6 2256.06 149.533   1
  -2  -5  -6 2524.10 472.649   3
  -2  -5  -7 3588.43 331.224   7
   2   5   7 3233.29 201.368   1
  -2  -5  -7 3589.47 602.622   3
   2  -5   7 2502.74 211.862   1
   2  -5   8 1715.10 176.654   1
  -2  -5  -8 1696.22 444.789   3
   2   5   8 1869.02 168.551   1
  -2  -5  -8 1928.47 235.845   7
  -2  -5  -9 3430.06 321.126   7
  -2  -5  -9 3513.37 610.382   3
   2  -5   9 3087.05 254.061   1
   2   5   9 2900.77 218.640   1
   2   5  10 486.796 101.309   1
   2  -5  10 551.387 127.552   1
  -2  -5 -10 850.667 378.922   3
  -2  -5 -11 383.812 312.595   3
   2  -5  11 567.535 118.796   1
   2   5  11 509.829 115.778   1
   2  -5  12 23.9555 68.0102   1
  -2  -5 -12 382.855 359.701   3
   2   5  12 172.991 89.8929   1
   2   5  13 14.9680 83.2391   1
   2  -5  13 22.1237 104.968   1
  -2  -5 -13 199.166 337.890   3
   2  -6 -14-272.943 287.498   3
  -2   6  14-59.2080 89.6615   1
  -2  -6  13 71.2202 85.6536   1
  -2   6  13 117.128 88.4671   1
   2  -6 -13-19.5745 243.376   3
  -2   6  12 36.1092 76.6576   1
  -2  -6  12 240.979 96.2244   1
   2  -6 -12-128.121 269.548   3
  -2  -6  11 71.1391 67.5332   1
   2  -6 -11-39.6403 221.215   3
  -2   6  11 336.658 100.977   1
   2  -6 -10 878.470 357.060   3
  -2  -6  10 636.332 136.929   1
  -2   6  10 920.400 152.039   1
  -2  -6   9 303.747 96.7772   1
   2  -6  -9 331.170 232.844   3
  -2   6   9 460.076 110.847   1
  -2   6   8 10480.6 396.632   1
   2  -6  -8 11885.7 899.584   3
  -2  -6   8 10926.8 411.826   1
  -2   6   7 10554.9 385.072   1
  -2  -6   7 10147.9 375.921   1
   2  -6  -7 10994.2 848.960   3
  -2  -6   6 1293.84 127.606   1
   2  -6  -6 1872.69 345.520   3
  -2   6   6 1681.15 149.408   1
  -2   6   5 1408.32 128.150   1
  -2  -6   5 1280.07 116.935   1
   2  -6  -5 1343.37 295.924   3
   2  -6  -4 2003.66 352.810   5
   2  -6  -4 2522.47 445.493   3
  -2   6   4 2779.50 180.868   1
   2  -6  -3 17167.6 692.184   5
   2   6  -3 16415.8 330.348   2
  -2  -6   3 15333.5 327.848   1
  -2   6   3 16389.6 398.290   1
   2   6  -2 1860.62 95.6636   2
   2  -6  -2 1529.89 307.062   3
  -2  -6   2 1793.21 104.278   1
  -2   6   1 399.187 118.322   5
   2  -6  -1 863.112 101.081   2
   2   6  -1 267.979 27.6360   2
   2  -6  -1 849.005 83.8268   1
  -2  -6   1 310.034 36.8930   1
   2   6  -1 357.209 136.989   5
  -2   6   1 1042.06 96.7418   6
  -2   6   0 1740.01 125.400   4
   2   6   0 916.087 276.178   5
   2  -6   0 1724.69 126.582   2
  -2  -6   0 1105.67 46.5619   1
  -2   6   0 1704.37 129.598   2
   2   6   0 1150.57 214.374   4
   2  -6   1 24723.6 470.708   2
  -2   6  -1 23243.2 493.026   4
   2  -6   1 24048.1 407.881   6
  -2  -6  -1 21766.4 204.740   2
   2   6   1 26533.3 787.470   4
  -2   6  -2 1322.46 123.193   4
  -2  -6  -2 1099.79 296.542   3
   2   6   2 1148.42 56.0991   1
   2   6   2 1109.70 157.478   4
   2  -6   2 1121.02 104.285   2
  -2  -6  -2 1077.71 50.0684   1
  -2  -6  -2 1446.67 246.492   4
  -2  -6  -3 4967.16 709.567   3
   2   6   3 6586.91 325.890   4
   2   6   3 6569.48 165.866   1
   2  -6   3 4459.06 222.815   2
  -2  -6  -3 7902.70 550.625   4
  -2  -6  -3 6757.67 172.291   1
  -2  -6  -4 5957.66 796.934   3
   2   6   4 4532.45 167.635   1
  -2  -6  -4 4895.84 196.711   2
   2   6   4 3538.14 229.554   4
   2  -6   4 7100.12 293.545   2
   2  -6   5 892.865 117.057   2
  -2  -6  -5 1189.73 369.583   3
   2   6   5 1252.40 106.040   1
   2  -6   6 979.597 138.578   2
  -2  -6  -6 837.919 352.044   3
   2   6   6 1202.91 114.190   1
   2   6   7 24145.1 523.256   1
   2  -6   7 23660.7 620.177   2
   2  -6   7 23971.8 655.896   1
  -2  -6  -7 22614.1 1472.77   3
  -2  -6  -8 1786.64 249.949   7
  -2  -6  -8 1651.00 450.579   3
   2  -6   8 1120.51 158.197   1
   2   6   8 1374.70 142.924   1
  -2  -6  -9 410.313 146.572   7
   2   6   9 187.430 70.9684   1
   2  -6   9 228.539 100.891   1
  -2  -6 -10 406.526 372.569   3
   2   6  10 343.824 99.2940   1
   2  -6  10 244.130 97.5830   1
  -2  -6 -11 549.623 376.777   3
   2  -6  11 428.639 118.812   1
   2   6  11 313.492 108.755   1
   2  -6  12 627.047 162.316   1
   2   6  12 582.120 135.044   1
  -2   7  14 425.057 126.374   1
   2  -7 -14 925.142 463.857   3
  -2   7  13 241.865 116.667   1
   2  -7 -13 280.698 291.979   3
  -2  -7  13 332.941 127.253   1
  -2  -7  12 200.525 86.2802   1
  -2   7  12 233.947 100.063   1
  -2   7  11-5.75715 58.5752   1
  -2  -7  11-39.5595 64.3365   1
  -2  -7  10 3702.63 282.563   1
  -2   7  10 3603.34 267.248   1
   2  -7 -10 4046.01 609.210   3
  -2  -7   9-55.7615 55.8946   1
  -2   7   9-19.1831 49.4837   1
  -2  -7   8 148.747 74.6865   1
  -2   7   8-16.4082 51.7823   1
   2  -7  -8 90.0788 49.8382   7
  -2   7   7 2854.96 208.108   1
   2  -7  -7 2570.82 468.271   3
  -2  -7   7 2783.72 202.614   1
  -2   7   6 1730.91 157.539   1
  -2  -7   6 1317.53 134.816   1
   2  -7  -6 1668.63 164.084   4
   2  -7  -6 1765.55 354.952   3
  -2  -7   5 563.729 84.0722   1
  -2   7   5 708.248 107.337   1
   2  -7  -5 798.030 97.9772   4
  -2  -7   5 312.153 37.1984   6
   2  -7  -5 827.736 305.871   3
  -2   7   4 2024.36 157.126   1
   2  -7  -4 2252.42 334.199   5
   2  -7  -4 1983.44 123.850   4
   2  -7  -4 2026.01 412.353   3
  -2  -7   4 1697.25 127.101   1
   2   7  -3 19316.6 366.079   2
  -2  -7   3 18537.5 374.330   1
  -2   7   3 19241.9 429.203   1
  -2   7   2 52501.8 701.381   1
  -2  -7   2 43762.9 507.290   1
   2   7  -2 44628.3 453.309   2
   2  -7  -2 50454.2 735.924   2
   2   7  -2 51578.8 1556.37   5
   2   7  -1 2220.32 339.603   5
  -2   7   1 3050.32 303.869   5
  -2  -7   1 2564.77 104.183   1
  -2   7   1 3749.62 183.741   6
   2  -7  -1 3731.86 203.203   2
   2   7  -1 2383.29 83.8320   2
  -2   7   0 1722.12 121.440   4
  -2  -7   0 1745.63 66.2461   1
   2   7   1 1129.28 181.497   4
  -2  -7  -1 951.716 368.445   3
  -2  -7  -1 861.899 38.9884   1
   2  -7   1 1458.38 125.950   2
  -2  -7  -1 947.977 48.1051   2
   2  -7   2 147.702 50.7357   2
  -2  -7  -2 405.530 163.198   4
  -2   7  -2 95.1384 49.1667   4
  -2  -7  -2 473.577 300.360   3
   2   7   2 493.646 135.757   4
  -2  -7  -2 213.032 25.6072   1
   2   7   3 20578.3 589.657   4
   2   7   3 25170.3 336.554   1
  -2  -7  -3 26049.5 1030.81   4
   2  -7   3 25816.4 548.353   2
  -2  -7  -3 21509.0 1485.06   3
  -2  -7  -3 23878.4 316.690   1
   2   7   4 1768.40 169.064   4
  -2  -7  -4 2244.72 535.905   3
   2  -7   4 2404.65 180.980   2
   2   7   4 2088.04 114.344   1
  -2  -7  -4 2127.10 118.177   1
   2  -7   5 2020.08 176.367   2
   2   7   5 1570.82 113.282   1
   2  -7   6 4108.40 257.234   2
  -2  -7  -6 5112.45 715.247   3
   2   7   6 4915.41 219.062   1
  -2  -7  -7 6706.30 847.520   3
   2   7   7 7267.25 291.091   1
   2  -7   7 6694.21 339.806   2
   2  -7   7 6100.44 342.077   1
  -2  -7  -8 2067.63 496.300   3
   2   7   8 1956.31 165.059   1
  -2  -7  -8 2316.91 317.993   7
   2  -7   8 1844.78 199.946   1
   2  -7   9 351.023 99.3116   1
   2   7   9 452.478 102.222   1
  -2  -7  -9 65.5346 209.461   3
  -2  -7  -9 189.541 101.630   7
   2  -7  10 1190.08 183.718   1
  -2  -7 -10 1781.63 514.392   3
   2   7  10 1409.55 166.242   1
   2  -7  11 136.571 84.0349   1
   2   7  11 127.125 80.3380   1
  -2  -7 -11-42.9387 287.060   3
   2  -7  12-147.209 109.716   1
  -2  -7 -12 512.271 366.523   3
  -2   8  14 15.3381 97.6301   1
  -2  -8  13 212.892 116.596   1
   2  -8 -13 385.854 330.168   3
  -2   8  13 204.613 98.1128   1
   2  -8 -12 143.203 300.834   3
  -2  -8  12-84.0713 78.9558   1
  -2   8  12 40.1028 66.5263   1
  -2   8  11 210.493 94.4143   1
  -2  -8  11 203.634 93.9184   1
  -2   8  10 1514.38 177.319   1
   2  -8 -10 1683.53 426.450   3
  -2  -8  10 1328.77 180.116   1
  -2  -8   9 590.857 137.054   1
   2  -8  -9 318.253 281.225   3
  -2   8   9 380.534 98.1219   1
  -2   8   8 2288.59 199.439   1
  -2  -8   8 2035.91 190.292   1
  -2  -8   7 169.456 56.9371   1
  -2   8   7 489.180 104.749   1
   2  -8  -7 463.910 222.967   3
   2  -8  -6 507.690 106.924   4
  -2  -8   6 599.541 97.4714   1
  -2  -8   6 262.300 36.8073   6
   2  -8  -6 171.641 223.903   3
  -2   8   6 591.522 107.193   1
  -2  -8   5 781.520 98.5035   1
  -2   8   5 677.049 96.8263   1
   2  -8  -5 677.968 98.8191   4
   2  -8  -5 1036.72 351.107   3
  -2   8   4 9782.50 339.209   1
   2  -8  -4 9497.58 667.592   5
   2  -8  -4 6856.21 762.937   3
   2  -8  -4 6583.07 224.705   4
  -2  -8   4 8304.68 287.657   1
   2   8  -3 14072.6 313.000   2
  -2  -8   3 14023.9 344.083   1
  -2   8   2 8112.92 634.354   5
   2  -8  -2 6232.65 623.359   3
   2   8  -2 10407.5 236.346   2
  -2  -8   2 10752.1 267.482   1
   2   8  -2 8772.82 682.687   5
  -2   8   1 3237.11 346.403   5
   2  -8  -1 3364.94 203.236   2
   2   8  -1 3534.36 112.087   2
  -2   8   1 3182.88 174.783   6
   2   8  -1 3492.32 453.411   5
  -2  -8   1 3792.93 114.496   2
  -2  -8   0 1996.82 81.9985   1
  -2  -8   0 2254.86 69.0234   2
   2  -8   0 2648.56 166.094   2
   2   8   0 2335.97 286.900   4
   2   8   0 2163.01 432.968   5
  -2   8   0 2507.57 142.920   4
   2   8   1 338.481 130.750   4
  -2  -8  -1 132.701 306.987   3
  -2  -8  -1 273.286 28.8983   2
   2  -8   1 293.128 60.4421   2
  -2   8  -1 181.600 52.0809   4
  -2  -8  -1 236.629 26.8826   1
   2   8   2 3641.14 286.056   4
   2  -8   2 3858.73 171.638   6
  -2  -8  -2 3838.93 100.784   1
  -2   8  -2 3790.17 212.402   4
   2  -8   2 4114.17 213.853   2
  -2  -8  -3 6473.87 163.977   1
   2   8   3 4671.89 281.323   4
   2  -8   3 8020.46 321.279   2
   2   8   3 6494.13 167.060   1
  -2  -8  -3 5519.30 792.272   3
   2   8   4 13665.5 293.257   1
  -2  -8  -4 12575.3 283.693   1
  -2  -8  -4 11376.3 1159.25   3
   2   8   4 12165.9 433.400   4
   2  -8   4 10968.4 388.055   2
   2   8   5 711.611 80.4022   1
  -2  -8  -5 531.889 79.9536   1
   2  -8   5 640.101 114.139   2
   2  -8   6 1142.41 143.076   2
  -2  -8  -6 1274.00 409.539   3
   2   8   6 1098.49 108.852   1
  -2  -8  -7 14901.4 1268.27   3
   2  -8   7 14504.9 519.281   2
   2   8   7 15628.0 426.821   1
   2  -8   8 2982.79 257.924   1
  -2  -8  -8 3334.13 637.031   3
   2   8   8 2460.10 186.799   1
   2  -8   9 831.199 149.966   1
  -2  -8  -9 1091.71 407.498   3
  -2  -8  -9 998.319 201.939   7
   2   8   9 710.386 109.583   1
   2  -8  10 1365.61 195.412   1
   2   8  10 875.878 135.556   1
  -2  -8 -10 1342.05 480.483   3
   2  -8  11 141.147 94.1329   1
  -2  -8 -11 76.5625 306.980   3
  -2  -8 -12-443.889 455.096   3
   2  -8  12 124.962 81.7927   1
  -2  -9  13-128.192 99.5174   1
  -2   9  13-24.3043 82.0759   1
   2  -9 -13 4.52635 292.338   3
  -2  -9  12 324.434 114.403   1
  -2   9  12 87.8339 94.7016   1
   2  -9 -12 206.040 295.851   3
  -2  -9  11 610.913 133.461   1
  -2   9  11 361.948 112.195   1
   2  -9 -11 704.754 335.015   3
  -2   9  10 276.490 97.1559   1
  -2  -9  10 198.442 82.8654   1
   2  -9 -10 371.606 312.877   3
   2  -9  -9 635.923 259.699   3
  -2   9   9 605.495 121.057   1
  -2  -9   9 601.748 113.142   1
   2  -9  -8 5956.33 748.612   3
  -2   9   8 5439.05 314.317   1
  -2   9   7 3535.34 245.914   1
   2  -9  -7 3261.60 574.023   3
  -2  -9   7 2287.15 186.543   1
   2  -9  -6 775.344 296.326   3
  -2  -9   6 1219.59 139.532   1
  -2   9   6 1118.54 129.206   1
   2  -9  -5 7337.80 864.577   3
   2  -9  -5 6393.12 286.553   4
  -2   9   5 8329.80 346.068   1
  -2  -9   5 5738.21 266.813   1
  -2  -9   4 258.460 67.8859   1
  -2   9   4 104.670 45.3546   1
   2   9  -3 23026.3 413.941   2
   2  -9  -3 28459.8 617.509   2
  -2   9   3 28096.1 569.050   1
  -2  -9   3 24362.1 459.861   1
   2   9  -2 165.365 168.382   5
   2   9  -2 150.442 36.8170   2
  -2   9   2 385.058 203.150   5
   2  -9  -2 169.958 53.1949   2
  -2  -9   2 175.222 49.9263   1
  -2  -9   1 2627.11 102.752   2
   2   9  -1 2388.46 102.174   2
   2   9  -1 2434.40 406.266   5
   2   9  -1 2301.32 327.750   4
   2  -9  -1 3145.54 197.511   2
  -2   9   1 3016.17 179.369   6
  -2   9   1 2931.00 347.951   5
  -2  -9   0 2114.86 76.6298   2
   2   9   0 2088.79 272.941   4
   2  -9   0 2026.38 154.030   2
  -2   9   0 1576.94 114.891   4
  -2  -9   0 1997.09 91.0573   1
   2   9   0 1675.82 408.925   5
  -2  -9  -1 879.532 53.1348   2
   2   9   1 577.089 142.291   4
  -2   9  -1 1423.57 126.770   4
  -2  -9  -1 617.824 42.8565   1
  -2  -9  -1 458.918 294.185   3
   2  -9   1 1187.06 117.587   2
   2  -9   2 463.043 84.6923   2
  -2  -9  -2 665.924 48.6152   1
  -2  -9  -2 717.091 341.612   3
  -2  -9  -2 851.033 74.1472   2
   2   9   3 961.421 136.589   4
  -2  -9  -3 1165.96 447.989   3
   2  -9   3 1759.78 160.382   2
   2  -9   3 1517.88 125.701   6
  -2  -9  -3 1150.87 71.0535   1
   2   9   4 533.888 99.3867   4
  -2  -9  -4 616.479 70.8346   1
   2  -9   5 449.501 99.4742   2
  -2  -9  -5 346.194 321.127   3
   2   9   5 853.826 91.7666   1
   2   9   6 830.098 92.3392   1
  -2  -9  -6 598.325 343.640   3
   2  -9   6 523.859 103.105   2
   2  -9   7 2465.59 234.097   2
   2   9   7 2051.70 154.649   1
  -2  -9  -7 1939.68 517.613   3
   2  -9   8 2105.92 223.619   1
   2   9   8 2510.61 186.652   1
  -2  -9  -9 460.024 163.677   7
   2  -9   9 352.545 102.078   1
   2   9   9 367.638 88.3911   1
  -2  -9  -9 617.128 369.756   3
   2  -9  10 285.932 115.213   1
  -2  -9 -10-287.826 368.092   3
   2  -9  11 339.403 134.020   1
  -2  -9 -11 1171.12 452.816   3
   2  -9  12 205.357 114.660   1
  -2  -9 -12-246.047 417.174   3
   2 -10 -13-267.600 348.582   3
  -2  10  13 96.9755 104.983   1
   2 -10 -12 737.996 417.104   3
  -2  10  12 530.788 141.387   1
  -2 -10  12 551.426 156.593   1
  -2  10  11-16.6724 66.3478   1
  -2 -10  11 226.498 99.9808   1
   2 -10 -11 11.8773 292.398   3
  -2  10  10 135.149 73.2900   1
  -2 -10  10 179.254 92.9615   1
   2 -10 -10 51.6673 237.896   3
  -2  10   9 99.9564 74.5623   1
  -2 -10   9 254.052 86.7884   1
   2 -10  -9 276.383 305.201   3
  -2 -10   8 276.528 77.6979   1
  -2  10   8 459.959 110.926   1
   2 -10  -8 341.358 241.765   3
   2 -10  -7 16734.3 1258.72   3
  -2 -10   7 15537.6 503.345   1
   2 -10  -6 524.003 299.696   3
  -2 -10   6 344.935 84.0475   1
  -2  10   6 431.310 98.4414   1
  -2  10   5 904.222 121.712   1
   2 -10  -5 1233.74 389.199   3
  -2 -10   5 1088.69 124.786   1
   2 -10  -4 952.079 363.622   3
  -2  10   4 752.759 117.818   1
  -2 -10   4 1154.74 119.435   1
   2 -10  -3 1059.01 360.002   3
   2 -10  -3 1288.18 155.227   2
  -2 -10   3 663.867 88.6192   1
  -2  10   2 2065.79 407.326   5
  -2 -10   2 3206.83 139.189   2
   2  10  -2 2958.11 467.003   5
   2 -10  -2 4370.59 253.795   2
   2 -10  -2 1256.20 348.086   3
   2  10  -2 2827.74 136.963   2
   2 -10  -1 39.4256 36.5669   2
   2  10  -1 291.596 167.922   4
   2  10  -1-77.6783 175.961   5
  -2  10   1 112.376 145.212   5
  -2 -10   1 27.7473 22.6624   2
  -2  10   1 8.65157 34.8413   6
   2  10   0 713.215 299.207   5
   2 -10   0 1106.35 123.617   2
  -2  10   0 962.453 90.6035   4
  -2 -10   0 462.219 42.0092   2
  -2  10   0 742.170 220.216   5
   2  10   0 427.468 162.798   4
  -2 -10   0 474.322 49.2705   1
   2 -10   1 15043.8 421.872   2
  -2  10  -1 12754.9 371.802   4
   2  10   1 12543.5 587.436   4
  -2 -10  -1 12853.3 210.617   1
  -2 -10  -1 14227.6 216.550   2
   2 -10   2 3304.85 207.084   2
  -2 -10  -2 3820.40 141.235   2
  -2 -10  -2 3411.73 109.606   1
   2  10   2 3533.55 291.805   4
   2 -10   3 1999.84 173.607   2
  -2 -10  -3 1751.44 520.682   3
   2  10   3 2048.55 194.789   4
  -2 -10  -3 2094.54 94.9990   1
   2  10   4 2538.69 135.093   1
   2 -10   4 2222.17 157.336   6
  -2 -10  -4 2220.45 122.779   1
   2  10   4 1532.12 161.054   4
  -2 -10  -4 2158.08 589.887   3
   2 -10   5 6344.14 332.855   2
   2  10   5 6252.78 230.248   1
  -2 -10  -5 5514.47 871.106   3
   2 -10   6 522.267 100.090   2
   2  10   6 1222.22 122.249   1
  -2 -10  -6 934.780 441.530   3
   2  10   7 591.802 92.3789   1
   2 -10   7 441.637 116.610   2
   2  10   8 240.673 70.2977   1
   2 -10   8 280.065 100.416   1
  -2 -10  -8 516.650 342.891   3
  -2 -10  -9 587.151 432.481   3
   2 -10   9 626.391 141.844   1
   2 -10  10 1045.63 182.173   1
  -2 -10 -10 972.480 442.143   3
  -2 -10 -11-32.0452 332.269   3
   2 -10  11 42.8212 96.0392   1
   2 -11 -13-127.148 332.043   3
  -2  11  12 125.314 94.9143   1
   2 -11 -12 166.427 352.106   3
  -2 -11  12 415.050 126.796   1
   2 -11 -11 1195.88 424.106   3
  -2 -11  11 1418.97 203.988   1
  -2  11  11 1368.18 195.137   1
  -2 -11  10 152.675 77.8040   1
  -2  11  10 177.003 90.4524   1
   2 -11 -10-44.9667 240.603   3
  -2 -11   9 96.1092 74.7275   1
   2 -11  -9 170.289 320.610   3
  -2  11   9-43.5772 72.1214   1
  -2 -11   8 119.690 67.4133   1
  -2  11   8 108.551 61.0063   1
   2 -11  -8-181.503 344.663   3
  -2  11   7 1674.38 197.350   1
  -2 -11   7 1722.18 187.334   1
  -2  11   6 2271.52 191.746   1
   2 -11  -6 1979.60 528.071   3
  -2 -11   6 2282.05 194.116   1
   2 -11  -5 1475.56 461.983   3
  -2 -11   5 1372.33 142.528   1
   2 -11  -4 3219.89 660.675   3
  -2 -11   4 3357.69 205.803   1
   2 -11  -4 3957.25 267.753   2
  -2 -11   3 3030.73 177.088   1
   2  11  -3 2908.53 476.687   5
  -2 -11   2 4362.52 169.699   2
   2 -11  -2 2282.74 473.640   3
   2  11  -2 3359.82 495.256   5
   2  11  -2 3616.08 159.458   2
  -2  11   2 2644.18 470.227   5
   2 -11  -2 4913.92 266.760   2
   2  11  -1 3425.63 405.980   4
  -2 -11   1 4424.56 150.061   2
   2  11  -1 3884.49 581.584   5
  -2  11   1 4748.20 246.984   6
  -2  11   1 4275.91 502.557   5
   2 -11  -1 4735.79 255.873   2
   2  11   0 289.351 281.605   5
   2 -11   0 269.217 64.8661   2
   2  11   0 501.864 154.849   4
  -2  11   0 268.478 54.5224   4
  -2  11   0 154.213 147.258   5
  -2 -11   0 448.234 44.3086   2
  -2 -11   0 384.294 49.3887   1
  -2  11  -1-0.56888 46.2006   4
  -2 -11  -1 125.328 234.977   3
   2 -11   1 94.4822 50.0219   2
   2  11   1 288.417 124.266   4
  -2 -11  -1 185.859 34.2072   1
  -2 -11  -1 218.860 33.1602   2
  -2 -11  -2 5359.84 151.950   1
   2  11   2 5325.74 358.083   4
   2 -11   2 5518.43 278.302   2
  -2 -11  -2 5999.79 182.666   2
   2 -11   3 5668.38 296.033   2
  -2 -11  -3 5751.48 212.844   2
   2  11   3 4456.40 277.910   4
  -2 -11  -3 4902.24 148.986   1
   2  11   4 4999.10 274.219   4
   2 -11   4 5755.80 310.468   2
   2 -11   5 732.758 127.293   2
  -2 -11  -5 719.333 412.426   3
   2  11   5 466.464 72.7515   1
   2 -11   6 5532.79 334.700   2
  -2 -11  -6 4385.75 777.075   3
   2 -11   7 1419.80 190.764   2
   2  11   7 1608.53 146.197   1
   2 -11   8 191.184 112.142   1
  -2 -11  -8 4.23707 333.219   3
   2 -11   9 627.492 140.241   1
  -2 -11  -9 241.120 379.122   3
   2 -11  10 323.999 138.143   1
  -2 -11 -10-142.250 313.877   3
   2 -11  11 472.658 152.316   1
  -2 -11 -11 457.680 470.982   3
  -2 -12  12 228.333 110.786   1
   2 -12 -12 534.615 392.278   3
  -2 -12  11 75.0005 69.1518   1
  -2  12  11 38.0004 78.7384   1
   2 -12 -11-147.011 316.879   3
  -2 -12  10 163.823 101.078   1
   2 -12 -10 446.595 376.831   3
  -2  12  10 202.810 108.610   1
  -2  12   9 182.951 85.8328   1
   2 -12  -9 78.4743 248.001   3
  -2 -12   9 51.1089 84.7951   1
  -2 -12   8 100.051 69.8479   1
  -2  12   8 369.318 107.753   1
   2 -12  -8 191.982 258.554   3
  -2 -12   7 1437.04 165.720   1
   2 -12  -7 1715.95 567.451   3
  -2  12   7 1774.57 182.730   1
   2 -12  -6 4160.96 779.012   3
  -2 -12   6 4777.94 279.816   1
  -2  12   6 4689.65 285.031   1
  -2 -12   5 2462.27 195.043   1
   2 -12  -5 2004.34 539.156   3
  -2  12   5 3110.14 233.034   1
  -2 -12   4 652.606 97.1744   1
   2 -12  -4 275.817 87.7493   2
   2 -12  -4 372.639 319.917   3
  -2 -12   3 3909.37 212.722   1
   2 -12  -3 3511.87 242.917   2
   2  12  -3 3857.39 590.249   5
  -2 -12   2 33414.4 489.567   2
   2 -12  -2 33277.7 713.654   2
  -2  12   1 7800.04 723.379   5
  -2 -12   1 8809.21 224.580   2
   2  12  -1 7460.59 592.141   4
   2  12  -1 7200.93 826.684   5
  -2  12   1 9227.10 361.505   6
   2 -12  -1 8995.78 359.002   2
  -2  12   0 451.924 161.501   5
   2  12   0 254.157 202.869   5
   2 -12   0 852.497 119.642   2
  -2 -12   0 391.528 48.4023   2
  -2  12   0 469.122 68.5724   4
  -2 -12   0 422.348 58.1876   1
   2  12   0 499.935 159.446   4
   2 -12   1 5596.80 278.978   2
  -2  12  -1 3830.99 217.593   4
  -2 -12  -1 3020.17 632.199   3
  -2 -12  -1 4492.77 145.359   1
  -2 -12  -1 5329.97 153.509   2
   2  12   1 4946.39 377.348   4
  -2 -12  -2 69.9595 316.538   3
  -2 -12  -2 236.348 42.0925   2
   2  12   2 147.875 81.0854   4
   2 -12   2 302.974 79.4230   2
   2 -12   3 3615.00 245.437   2
  -2 -12  -3 3291.86 160.712   2
  -2 -12  -3 2294.28 623.209   3
   2  12   3 2573.57 210.102   4
   2  12   4 4802.89 258.752   4
  -2 -12  -4 4010.78 800.911   3
   2 -12   4 4864.05 293.598   2
   2 -12   5 723.803 131.227   2
  -2 -12  -5 37.6614 357.504   3
   2 -12   6 1149.13 166.586   2
  -2 -12  -6 470.506 421.987   3
   2 -12   7 1011.91 169.248   2
  -2 -12  -7 538.209 454.163   3
  -2 -12  -8 259.515 375.407   3
   2 -12   8 492.894 136.290   1
  -2 -12  -9 160.768 385.113   3
   2 -12   9 263.804 111.852   1
  -2 -12 -10-285.675 349.956   3
   2 -12  10 172.194 106.971   1
   2 -12  11-23.6512 80.9453   1
  -2 -12 -11 507.082 406.874   3
   2 -13 -12 13.2441 343.317   3
  -2 -13  11-29.7686 86.2116   1
   2 -13 -11-169.165 307.081   3
  -2 -13  10 273.661 93.7461   1
  -2  13  10 373.126 127.259   1
   2 -13 -10 123.835 279.371   3
  -2  13   9 59.6592 82.7539   1
   2 -13  -9 227.288 274.041   3
  -2 -13   9-20.1415 71.7786   1
  -2 -13   8 154.674 83.1973   1
  -2  13   8 338.899 105.565   1
   2 -13  -8 196.086 278.780   3
  -2 -13   7 156.324 86.5075   1
   2 -13  -7 32.6737 424.935   3
  -2  13   7 48.7120 65.7182   1
  -2  13   6 134.324 75.6403   1
  -2 -13   6 126.232 66.8938   1
  -2 -13   5 271.997 76.0751   1
   2 -13  -5 177.841 73.4118   2
   2 -13  -4 450.134 117.765   2
   2  13  -4 516.213 307.105   5
  -2 -13   4 679.876 106.863   1
  -2 -13   3 490.175 86.5066   1
   2  13  -3 199.905 186.796   5
   2 -13  -2 15173.1 502.662   2
   2  13  -2 14774.6 915.293   4
  -2 -13   2 15963.3 352.873   2
   2  13  -1 3681.74 435.465   4
  -2 -13   1 4263.22 165.709   2
   2 -13  -1 3090.86 220.242   2
   2  13  -1 3567.82 657.736   5
  -2  13   1 3027.80 529.005   5
  -2 -13   0 616.557 57.2819   2
   2  13   0 837.939 398.403   5
   2 -13   0 838.094 120.883   2
   2  13   0 741.255 209.857   4
  -2  13   0 763.028 274.452   5
  -2 -13  -1 8930.41 212.980   2
  -2  13  -1 7726.31 736.803   5
   2  13   1 8147.68 475.504   4
   2 -13   1 7663.77 342.937   2
   2 -13   2 11296.2 430.835   2
  -2 -13  -2 6349.16 909.219   3
   2  13   2 7186.39 393.157   4
  -2 -13  -2 9637.14 234.165   2
  -2 -13  -3 2106.93 130.744   2
   2 -13   3 1816.68 184.123   2
   2  13   3 1913.13 181.706   4
  -2 -13  -4 4906.24 940.370   3
   2 -13   4 6588.85 351.521   2
  -2 -13  -5 373.504 417.169   3
   2 -13   5 839.751 140.691   2
   2 -13   6 1286.87 174.315   2
  -2 -13  -6 1258.37 565.610   3
  -2 -13  -7 280.130 403.816   3
   2 -13   7 90.2220 78.0568   2
  -2 -13  -8-75.3474 333.044   3
   2 -13   8 189.220 76.1387   1
   2 -13   9 30.0776 83.0265   1
  -2 -13  -9 21.6628 360.903   3
   2 -13  10 454.014 147.878   1
  -2 -13 -10 466.650 516.649   3
   2 -14 -11 380.440 390.388   3
  -2 -14  11 330.792 122.882   1
   2 -14 -10-75.9335 317.417   3
  -2 -14  10 146.525 87.2065   1
   2 -14  -9-37.2053 344.183   3
  -2  14   9-163.928 107.354   1
  -2 -14   9-15.3996 78.4439   1
  -2 -14   8 1207.16 166.071   1
   2 -14  -8 1181.00 517.149   3
  -2  14   8 1895.30 222.733   1
  -2 -14   7 98.7085 59.7902   1
  -2  14   7 228.790 90.8288   1
   2 -14  -6-51.2427 62.1157   2
   2 -14  -6-321.551 379.720   3
  -2 -14   6-7.76640 53.0370   1
   2 -14  -5-123.233 328.869   3
   2 -14  -5-191.256 169.601   2
  -2 -14   5 135.286 72.4259   1
   2 -14  -4-53.7729 59.1571   2
   2  14  -4-17.7649 174.371   5
  -2 -14   4 90.9466 53.7639   1
   2  14  -3 1701.55 432.038   5
   2 -14  -3 1402.53 164.031   2
   2 -14  -3 1107.15 458.701   3
  -2 -14   3 1901.10 157.866   1
  -2  14   2 6576.30 329.902   6
   2 -14  -2 6862.11 347.501   2
   2  14  -2 4937.09 545.942   4
   2  14  -2 5585.73 755.762   5
  -2 -14   2 5540.57 209.617   2
  -2 -14   1 17602.9 348.192   2
   2  14  -1 12746.6 779.827   4
  -2  14   1 14527.4 1152.93   5
   2 -14  -1 19495.9 573.792   2
   2  14  -1 13843.1 1260.01   5
   2 -14   0 10615.3 412.345   2
  -2  14   0 8593.92 792.634   5
   2  14   0 8959.61 574.811   4
   2  14   1 626.334 159.641   4
  -2 -14  -1 592.529 439.541   3
   2 -14   1 1105.20 140.189   2
  -2  14  -1 620.065 259.165   5
   2  14   2 242.035 89.0303   4
   2 -14   2 386.362 91.3385   2
  -2 -14  -2 259.995 323.467   3
   2 -14   3 527.025 107.008   2
   2  14   3 201.894 82.9175   4
  -2 -14  -4 2705.64 753.872   3
   2 -14   4 3398.22 254.671   2
   2 -14   5 1056.27 159.981   2
  -2 -14  -5 248.978 378.401   3
  -2 -14  -6 862.373 574.203   3
   2 -14   6 2168.10 231.598   2
  -2 -14  -7 95.5566 348.563   3
   2 -14   7 124.715 85.0902   2
  -2 -14  -8 1160.50 461.387   3
   2 -14   8 1220.92 191.996   1
   2 -14   9-103.020 130.591   1
  -2 -14  -9 471.449 492.577   3
   2 -14  10 77.9626 105.386   1
  -2 -14 -10 254.592 460.573   3
  -2 -15  11 426.124 146.139   1
   2 -15 -11 300.799 404.155   3
  -2 -15  10 178.952 85.5323   1
   2 -15 -10 261.585 313.040   3
  -2 -15   9-26.3042 67.4813   1
   2 -15  -9 484.137 441.948   3
  -2 -15   8 512.178 119.265   1
   2 -15  -8 1081.30 548.811   3
   2 -15  -7 329.052 125.998   2
   2 -15  -7 1.90949 438.006   3
  -2 -15   7 28.2770 67.3659   1
  -2 -15   6 195.506 86.7697   1
   2 -15  -6 256.685 145.997   2
   2 -15  -6-96.0761 436.996   3
  -2 -15   5 102.858 66.2472   1
   2 -15  -5 376.245 420.359   3
   2 -15  -5 65.3923 76.6293   2
   2  15  -5-13.8622 251.341   5
   2 -15  -4 486.419 107.910   2
   2  15  -4 614.484 321.947   5
   2 -15  -4 56.8422 370.793   3
  -2 -15   4 559.428 102.035   1
   2 -15  -3 120.315 77.6020   2
   2 -15  -3 108.661 341.821   3
   2  15  -3 442.347 281.919   5
  -2 -15   3 4.06542 42.7957   1
   2 -15  -2 6366.56 339.405   2
   2 -15  -2 2753.10 628.671   3
   2  15  -2 4451.33 732.716   5
  -2  15   2 6488.10 349.109   6
  -2 -15   2 4886.61 246.985   1
   2  15  -2 4044.84 519.783   4
   2  15  -1 3819.43 718.972   5
   2 -15  -1 4757.67 295.005   2
   2  15  -1 3125.47 408.642   4
  -2  15   1 3582.24 626.151   5
   2 -15   0 351.762 97.5269   2
  -2  15   0 324.047 275.824   5
   2  15   0 475.271 180.813   4
  -2 -15  -1 18.3632 364.302   3
   2 -15   1 80.9838 49.6311   2
   2  15   1 232.862 123.060   4
  -2  15  -2 488.973 276.019   5
   2 -15   2 530.334 112.966   2
   2 -15   3 661.716 121.629   2
  -2 -15  -3 149.678 410.713   3
   2 -15   4 2012.83 209.505   2
  -2 -15  -4 1584.57 673.727   3
  -2 -15  -5 629.805 493.719   3
   2 -15   5 394.105 111.587   2
   2 -15   6 542.351 132.547   2
  -2 -15  -6 312.946 611.668   3
  -2 -15  -7-97.0082 422.549   3
   2 -15   7 238.912 108.629   2
  -2 -15  -8 134.744 363.368   3
   2 -15   8 635.579 175.159   1
   2 -15   9 137.252 114.755   1
  -2 -15  -9 0.53306 366.022   3
   2 -16 -10-108.554 337.912   3
  -2 -16  10 70.4192 93.2055   1
   2 -16  -9 1237.20 526.836   3
  -2 -16   9 1645.93 226.231   1
   2 -16  -8 507.336 383.395   3
  -2 -16   8-76.8758 94.4487   1
  -2 -16   7 1.18030 73.9970   1
   2 -16  -7 156.242 417.958   3
  -2 -16   6 143.420 63.6847   1
   2 -16  -6 234.808 113.643   2
   2  16  -6 122.186 329.801   5
   2 -16  -5 2125.20 239.443   2
   2 -16  -5 1615.67 571.132   3
   2  16  -5 1706.14 505.643   5
  -2 -16   5 1795.86 185.936   1
   2  16  -4-17.1330 281.144   5
  -2 -16   4 13.6178 49.1333   1
   2 -16  -4 284.799 401.778   3
   2 -16  -4 202.152 86.1123   2
   2  16  -3 2209.39 431.160   4
  -2  16   3 2361.74 224.564   6
  -2 -16   3 2477.43 194.374   1
   2 -16  -3 2490.05 232.970   2
   2  16  -3 2061.64 520.746   5
   2 -16  -3 1885.22 550.844   3
   2  16  -2 149.932 213.250   4
  -2  16   2-11.8941 59.3554   6
   2 -16  -2 491.304 495.010   3
   2  16  -2 72.7742 250.657   5
   2 -16  -2 59.7810 67.6666   2
   2 -16  -1-201.387 269.507   3
   2  16  -1 522.245 343.977   5
  -2  16   1 802.418 422.096   5
   2  16  -1 1165.70 281.364   4
   2 -16  -1 265.660 90.4041   2
   2 -16   0 168.884 70.5906   2
  -2  16   0 161.525 256.360   5
  -2  16  -1-274.316 283.887   5
   2 -16   1 305.178 99.6901   2
  -2 -16  -1 221.505 377.934   3
  -2  16  -2 89.6331 205.246   5
   2 -16   2-32.2512 68.5612   2
  -2 -16  -3-225.220 377.958   3
   2 -16   3 292.571 87.5958   2
  -2 -16  -4 1111.94 639.189   3
   2 -16   4 36.3290 73.3131   2
   2 -16   5 975.792 159.675   2
  -2 -16  -5 943.074 530.242   3
   2 -16   6 983.622 175.963   2
  -2 -16  -6 385.058 602.624   3
  -2 -16  -7 81.8055 429.415   3
   2 -16   7 224.415 114.461   2
  -2 -16  -8 326.502 540.035   3
   2 -16   8 815.546 199.492   1
   2 -16   9-7.89299 115.301   1
  -2 -17  10 292.359 133.755   1
   2 -17 -10 459.029 482.322   3
   2 -17  -9-0.46847 386.526   3
  -2 -17   9 75.6060 90.7076   1
  -2 -17   8 3308.11 287.261   1
   2 -17  -8 2374.51 706.245   3
  -2 -17   7 305.845 106.563   1
   2  17  -7 238.610 364.611   5
   2 -17  -7 230.266 468.831   3
   2  17  -6 9.92748 298.470   5
  -2 -17   6 81.5959 81.2762   1
   2 -17  -5 3948.47 929.239   3
   2  17  -5 4840.58 813.183   5
   2 -17  -4 60.6682 343.277   3
   2  17  -4 185.890 311.604   5
   2 -17  -4 82.5804 85.3954   2
   2 -17  -3 309.461 96.7135   2
   2 -17  -3 225.417 361.874   3
  -2  17   3 316.168 107.428   6
   2  17  -3-119.191 270.139   5
   2 -17  -2-16.8791 63.3524   2
   2  17  -2-13.0378 362.578   5
  -2  17   1-141.240 306.532   5
   2 -17  -1 123.184 68.1497   2
   2  17  -1-102.849 456.837   5
  -2 -17   0 476.636 397.025   3
   2 -17   0 144.514 77.1048   2
  -2  17   0 59.0339 303.025   5
  -2  17  -1 291.298 299.769   5
  -2 -17  -1 797.233 454.837   3
   2 -17   1 543.348 125.196   2
  -2 -17  -2 152.004 407.134   3
  -2  17  -2 450.965 253.506   5
   2 -17   2 919.252 160.686   2
  -2 -17  -3 181.032 435.330   3
   2 -17   3 580.577 131.902   2
  -2  17  -3 477.569 282.440   5
   2 -17   4 1060.14 174.150   2
  -2 -17  -4 894.625 595.113   3
  -2 -17  -5 1066.56 667.827   3
   2 -17   5 1415.52 203.653   2
  -2 -17  -6-291.421 464.606   3
   2 -17   6 272.268 125.172   2
   2 -17   7 213.157 109.327   2
   2 -17   7 163.592 104.134   1
   2 -17   8 80.4727 99.5473   1
  -2 -17  -8 337.805 413.145   3
   2 -18  -9-144.823 397.647   3
   2 -18  -8 199.452 396.394   3
   2 -18  -7 398.859 549.573   3
   2  18  -7 446.197 380.443   5
   2  18  -6 363.116 401.531   5
   2 -18  -6 492.040 477.293   3
   2 -18  -5 940.476 612.460   3
   2  18  -5 260.512 393.530   5
   2  18  -4 639.764 459.448   5
   2 -18  -4-296.987 453.809   3
  -2  18   4 70.8215 75.0222   6
   2  18  -3-149.709 317.774   5
   2 -18  -3 339.084 474.384   3
   2 -18  -2 657.476 520.994   3
   2  18  -2 1990.36 665.460   5
   2  18  -1 1444.09 592.691   5
   2 -18  -1 509.605 462.323   3
  -2 -18   0-6.89649 426.433   3
  -2  18   0-8.28855 290.396   5
   2 -18   0 72.0304 68.3125   2
  -2 -18  -1-332.754 527.807   3
  -2  18  -1-436.549 331.229   5
   2 -18   1 93.8697 70.7811   2
   2 -18   2 3411.37 275.190   2
  -2  18  -2 3130.16 646.308   5
   2 -18   3 955.635 168.611   2
  -2 -18  -3 1055.05 545.518   3
  -2  18  -3 374.576 333.173   5
  -2 -18  -4 32.1365 461.754   3
   2 -18   4-17.0034 78.0227   2
  -2  18  -4 452.241 398.419   5
   2 -18   5 183.634 93.5098   2
  -2 -18  -5 520.511 461.574   3
   2 -18   6 942.699 172.669   2
  -2 -18  -6 781.344 737.286   3
  -2 -18  -7 307.958 546.954   3
   2 -18   7 96.4891 115.562   1
   2 -18   7 60.9651 80.5698   2
   2 -19  -8-584.529 527.782   3
   2 -19  -7 14.2691 547.263   3
   2  19  -6 328.645 419.887   5
   2 -19  -6 38.7335 475.540   3
   2  19  -5 808.623 382.550   5
   2 -19  -5 1730.88 836.926   3
   2  19  -4 159.021 455.507   5
   2 -19  -4 464.293 456.725   3
   2  19  -3 267.099 387.149   5
   2 -19  -3 90.9053 474.545   3
   2 -19  -2 328.492 422.472   3
   2  19  -2 1317.25 633.678   5
   2 -19  -1 937.915 526.864   3
  -2 -19   1 780.048 603.778   3
  -2  19   0 599.866 366.889   5
  -2 -19   0 340.027 482.083   3
  -2  19  -1 1673.87 616.131   5
  -2 -19  -1 1003.86 546.222   3
  -2  19  -2 520.049 369.709   5
  -2 -19  -2 754.194 492.964   3
  -2  19  -3 880.674 463.699   5
  -2 -19  -3 461.729 622.261   3
  -2 -19  -4 486.638 519.395   3
  -2  19  -4 1065.97 493.186   5
  -2 -19  -5 791.259 810.488   3
  -2  19  -5 913.460 459.815   5
   2 -19   7 249.722 143.993   1
   2 -20  -7 75.4886 575.290   3
   2 -20  -6 267.412 538.168   3
   2  20  -5-104.870 435.903   5
   2 -20  -5 363.949 593.180   3
   2  20  -4 324.320 585.795   5
   2 -20  -4 201.793 520.350   3
   2  20  -3 212.857 434.358   5
   2 -20  -3 77.2697 481.247   3
   2 -20  -2 1182.34 682.331   3
   2  20  -2 330.353 630.554   5
   2 -20  -1 1053.49 692.325   3
  -2  20   0 415.126 566.449   5
  -2 -20   0-143.559 483.546   3
  -2 -20  -1 19.2212 472.633   3
  -2  20  -1 249.837 449.700   5
  -2 -20  -2 814.339 645.922   3
  -2  20  -2 405.915 338.666   5
  -2  20  -3 1997.30 607.554   5
  -2 -20  -3 1222.72 765.857   3
  -2 -20  -4 3.08243 517.124   3
  -2  20  -4 195.424 335.321   5
  -2  20  -5 2462.54 695.551   5
   2 -21  -5-150.059 578.204   3
   2 -21  -4 722.938 746.803   3
   2  21  -3 428.364 569.894   5
   2 -21  -3 642.085 584.470   3
   2  21  -2 209.535 599.964   5
   2 -21  -2-114.674 478.052   3
   2 -21  -1 894.832 666.697   3
  -2 -21   1 1820.91 969.816   3
  -2 -21   0-200.015 655.828   3
   2 -21   0 848.936 684.815   3
  -2 -21  -1 254.891 570.636   3
  -2  21  -1 321.255 498.167   5
  -2  21  -2 1226.31 611.672   5
  -2  21  -3-159.195 484.071   5
  -2  21  -4 2264.61 725.786   5
   2 -22  -2-97.9965 567.145   3
   2 -22  -1 449.225 609.777   3
   2 -22   0 368.684 646.649   3
  -2  22  -1 73.3060 540.775   5
  -2  22  -2 357.788 561.078   5
  -3   0  14-45.6882 95.7392   1
  -3   0  13 135.438 93.6144   1
  -3   0  12 215.902 98.5723   1
  -3   0  11 362.573 113.060   1
  -3   0  10 588.256 122.125   1
  -3   0   9 392.137 91.2435   1
  -3   0   8 4561.39 261.842   1
  -3   0   7-54.4138 41.3954   1
  -3   0   6 154.852 61.7999   1
  -3   0   5 1903.02 152.128   1
  -3   0   5 1684.58 261.363   3
  -3   0   4 18759.3 386.956   1
  -3   0   4 17149.5 613.667   3
   3   0  -3 1707.24 122.901   1
  -3   0   3 1530.82 109.206   1
  -3   0   3 1359.71 146.435   3
   3   0  -2 147413. 1480.74   5
   3   0  -2 146146. 941.757   1
   3   0  -1 12401.1 595.355   4
  -3   0   1 7432.14 346.415   3
  -3   0   1 8916.17 471.706   5
  -3   0   1 12052.3 613.215   4
  -3   0   1 10443.7 228.755   1
   3   0  -1 10547.6 234.212   1
  -3   0   0 837895. 3920.01   3
   3   0   0 880922. 4551.32   4
  -3   0   0 911337. 5054.85   4
   3   0   0 855028. 2053.14   1
  -3   0   0 825342. 3422.22   7
  -3   0  -1 3793.23 335.138   4
  -3   0  -1 3320.00 144.466   2
  -3   0  -1 3767.30 313.235   3
  -3   0  -1 3868.89 254.876   7
   3   0   1 4203.42 308.992   4
   3   0   1 3405.60 142.150   2
   3   0   1 4415.34 450.501   3
  -3   0  -2 493.411 66.7400   2
  -3   0  -2 924.953 189.131   4
   3   0   2 662.465 69.2490   2
   3   0   2 766.518 139.049   4
   3   0   2 513.151 195.688   3
  -3   0  -2 713.201 130.670   7
  -3   0  -2 696.356 178.317   3
   3   0   3 2355.20 213.117   4
   3   0   3 1785.94 124.470   2
  -3   0  -3 1848.88 210.502   7
  -3   0  -3 2130.07 305.806   3
   3   0   4 2850.52 168.126   2
  -3   0  -4 3524.50 408.318   3
  -3   0  -4 2869.67 260.517   7
   3   0   5 980.369 111.702   1
   3   0   5 1024.93 113.242   2
   3   0   6 6022.03 272.117   1
  -3   0  -6 6137.49 614.255   3
  -3   0  -7 521.935 244.694   3
   3   0   7 195.311 67.6130   1
   3   0   8 43.7195 50.9390   1
  -3   0  -8 121.558 194.173   3
  -3   0  -9 150.954 206.237   3
   3   0   9 212.247 75.1612   1
  -3   0 -10 457.177 262.803   3
   3   0  10 180.898 83.7350   1
  -3   0 -11 60.8887 204.823   3
   3   0  11 141.522 81.5557   1
  -3   0 -12 385.951 276.448   3
   3   0  12 271.121 106.421   1
   3   0  13 73.4482 90.9611   1
  -3  -1  14 64.6423 84.8896   1
  -3   1  14 110.853 104.660   1
  -3  -1  13 455.680 115.478   1
  -3   1  13 530.090 120.133   1
  -3  -1  12 220.230 95.5551   1
  -3   1  12 69.5853 73.1744   1
  -3  -1  11 111.066 72.9493   1
  -3   1  11 187.020 72.7876   1
  -3  -1  10-95.5127 62.1257   1
  -3   1  10-25.3849 56.9249   1
  -3   1   9 248.443 86.6571   1
   3  -1  -9 192.083 92.4692   3
  -3  -1   9 343.344 92.4846   1
  -3   1   8 776.042 114.595   1
  -3  -1   8 838.794 131.543   1
   3  -1  -8 947.078 201.177   3
  -3  -1   7 620.250 105.091   1
   3  -1  -7 762.224 184.954   3
  -3   1   7 806.295 114.715   1
  -3  -1   6 16311.8 426.432   1
  -3   1   6 16802.3 440.460   1
   3  -1  -6 16749.5 683.413   3
  -3  -1   5 1822.63 134.829   1
  -3   1   5 2045.10 304.258   3
   3  -1  -5 2393.85 237.233   3
  -3  -1   5 1815.81 250.201   3
  -3   1   5 2256.51 156.676   1
  -3  -1   4 357.562 116.852   3
  -3  -1   4 435.664 65.1167   1
  -3   1   4 431.303 145.440   3
   3  -1  -4 276.582 78.2183   3
  -3   1   4 447.619 71.3651   1
  -3   1   3 9164.32 385.761   3
  -3   1   3 9041.36 256.568   1
   3  -1  -3 10087.3 283.151   1
  -3  -1   3 9446.06 253.819   6
  -3  -1   3 9580.30 249.838   1
  -3   1   3 9349.73 230.269   7
  -3   1   2 1235.74 115.670   7
   3  -1  -2 2181.48 276.299   4
   3   1  -2 2681.05 136.361   6
   3   1  -2 2411.79 128.365   1
  -3   1   2 1266.20 107.849   1
   3   1  -2 1719.25 198.024   5
  -3  -1   2 2310.62 110.890   1
   3  -1  -2 1266.21 101.762   1
   3  -1  -1 554406. 1777.78   1
   3  -1  -1 555339. 1869.65   2
   3   1  -1 582136. 4105.54   4
  -3   1   1 550637. 1728.54   1
  -3   1   1 532539. 3714.53   4
  -3  -1   1 578413. 1539.50   1
   3  -1  -1 561159. 3714.24   4
  -3  -1   1 624353. 3877.05   5
  -3  -1   1 596789. 4389.67   4
  -3   1   1 552285. 2406.01   7
   3  -1   0 84423.6 1193.14   3
  -3   1   0 83414.7 893.695   3
   3   1   0 88779.7 1544.12   4
  -3  -1   0 84277.7 632.630   2
   3   1   0 83409.3 569.206   1
  -3  -1   0 83222.8 1561.84   4
   3  -1   0 83358.7 690.594   1
   3   1   0 80723.5 602.125   2
  -3   1   0 85579.3 1051.91   7
   3  -1   0 82607.2 711.137   2
  -3   1   0 84376.6 1418.91   4
  -3  -1   0 79198.7 1631.64   3
   3  -1   0 85469.2 1117.61   7
   3  -1   0 78195.8 1244.20   4
   3   1   1 253527. 2473.47   4
  -3  -1  -1 254927. 2694.51   4
  -3   1  -1 282902. 2490.29   4
  -3  -1  -1 251984. 1116.28   2
  -3  -1  -1 263840. 3049.36   3
  -3   1  -1 258015. 2009.65   7
   3  -1   1 269316. 1289.36   2
   3  -1   1 270760. 2540.92   3
  -3   1  -1 271612. 2185.73   3
   3  -1   1 278315. 2122.46   7
  -3   1  -1 287507. 1391.64   2
   3   1   1 253336. 3446.64   3
   3  -1   1 280397. 2205.89   4
  -3  -1  -2 31618.7 939.311   4
   3   1   2 30054.0 774.374   4
  -3  -1  -2 26825.4 394.910   2
   3   1   2 26420.1 388.037   2
  -3  -1  -2 27883.7 742.413   7
  -3   1  -2 20569.5 396.235   2
   3  -1   2 20418.4 392.704   2
   3   1   2 24506.6 1209.53   3
  -3  -1  -2 25475.6 993.834   3
   3  -1   2 20249.3 822.664   3
   3  -1   2 18343.2 556.973   4
   3  -1   2 19874.2 612.822   7
  -3   1  -2 20451.9 732.664   3
  -3   1  -2 17500.0 631.852   4
  -3   1  -2 21705.1 622.633   7
   3  -1   3 4887.06 273.437   4
  -3  -1  -3 3272.98 390.275   3
   3   1   3 2829.92 239.496   4
  -3  -1  -3 3309.25 274.273   7
   3   1   3 3081.58 154.874   2
  -3  -1  -3 3117.03 161.217   2
   3  -1   3 4330.38 195.005   2
  -3   1  -3 5047.66 420.405   3
   3  -1   4 6896.03 266.038   2
   3   1   4 4634.53 211.646   2
  -3  -1  -4 3369.68 406.776   3
   3   1   4 4319.60 277.908   4
  -3   1  -4 8229.43 583.589   3
  -3  -1  -4 5063.87 341.788   7
   3  -1   5 5194.43 256.257   2
   3   1   5 3577.85 192.087   1
  -3  -1  -5 4611.04 349.279   7
  -3   1  -5 5767.62 547.966   3
  -3  -1  -5 3989.50 505.139   3
   3   1   6 1449.66 132.804   1
  -3   1  -6 1219.48 269.246   3
   3  -1   6 1177.53 129.647   1
  -3   1  -7 329.366 197.181   3
   3  -1   7 437.239 91.7657   1
  -3  -1  -7 695.644 283.747   3
   3   1   7 474.371 82.8251   1
   3  -1   8 3565.96 244.129   1
   3   1   8 3493.45 227.584   1
  -3   1  -8 4397.66 548.151   3
  -3  -1  -8 4378.18 614.721   3
   3   1   9 4516.82 274.120   1
   3  -1   9 4085.83 275.737   1
  -3   1  -9 4723.32 558.527   3
  -3  -1 -10 381.615 248.388   3
   3  -1  10 33.6118 56.3006   1
   3   1  10 12.7674 63.0230   1
  -3   1 -10 273.145 197.227   3
   3  -1  11 76.8727 70.9153   1
   3   1  11 92.8692 83.1609   1
  -3  -1 -11-93.6230 236.989   3
  -3   1 -11 41.6006 155.709   3
   3  -1  12 115.223 86.1248   1
   3   1  12 43.5917 68.1632   1
  -3  -1 -12-78.1632 223.546   3
   3  -1  13 372.404 130.918   1
   3   1  13 63.6391 75.4795   1
  -3  -2  14 62.8925 96.2082   1
  -3   2  14 122.133 92.2638   1
  -3   2  13 230.083 114.341   1
  -3  -2  13 145.451 83.7063   1
  -3  -2  12 264.587 95.3209   1
  -3   2  12 265.850 97.1666   1
  -3   2  11 95.2381 70.6383   1
  -3  -2  11 75.2854 59.9516   1
   3  -2 -11 143.798 136.436   3
  -3  -2  10 191.227 74.6972   1
  -3   2  10 162.881 79.6888   1
   3  -2 -10 199.894 180.748   3
   3  -2  -9 229.573 181.025   3
  -3   2   9 340.469 91.5284   1
  -3  -2   9 382.774 94.4223   1
  -3   2   8 1829.46 169.370   1
   3  -2  -8 2838.40 383.920   3
  -3  -2   8 2497.87 197.363   1
  -3  -2   7 6035.92 272.591   1
  -3   2   7 6354.70 289.823   1
  -3  -2   6 345.705 74.5106   1
   3  -2  -6 600.818 181.917   3
  -3   2   6 704.612 110.927   1
  -3  -2   5 7215.28 269.890   1
   3  -2  -5 7342.54 450.051   3
  -3   2   5 6611.58 561.521   3
  -3   2   5 6704.33 261.851   1
  -3  -2   4 3316.54 165.018   1
   3  -2  -4 3129.93 260.902   3
  -3   2   4 2967.04 340.761   3
  -3   2   4 3054.55 169.948   1
  -3   2   3 2914.90 300.745   3
  -3  -2   3 2893.21 138.450   1
   3  -2  -3 2490.27 183.611   3
   3   2  -3 3134.17 158.194   1
  -3   2   3 2448.35 145.308   1
   3  -2  -3 2570.74 147.503   1
   3  -2  -2 20902.4 727.526   4
  -3   2   2 19400.8 411.779   6
   3  -2  -2 17179.7 335.720   1
   3   2  -2 14595.5 602.257   5
   3  -2  -2 16606.0 402.492   7
   3   2  -2 13226.1 265.515   1
  -3   2   2 17366.2 349.817   1
   3   2  -2 12149.7 276.792   6
  -3  -2   2 12563.9 248.681   1
  -3  -2   1 258075. 964.933   1
  -3   2   1 267769. 1323.30   1
  -3   2   1 256961. 2455.20   4
   3  -2  -1 258420. 1700.13   7
   3  -2  -1 257251. 1276.80   1
   3   2  -1 279639. 1048.22   1
   3  -2  -1 260524. 1422.15   6
  -3  -2   1 275546. 2732.47   5
   3  -2  -1 268194. 2369.64   4
   3  -2  -1 282059. 1476.09   2
   3   2  -1 239406. 2729.43   4
   3  -2   0 26614.0 432.569   2
  -3   2   0 27631.5 777.702   4
  -3  -2   0 35175.9 1079.14   4
   3  -2   0 28182.5 742.627   4
   3   2   0 32519.6 321.339   1
   3   2   0 29533.5 312.356   2
  -3  -2   0 21376.9 932.237   3
   3  -2   0 27738.9 548.452   3
   3  -2   0 24551.0 381.274   1
   3  -2   0 27119.7 609.323   7
   3   2   0 35230.7 989.131   4
  -3  -2   0 30012.1 339.674   2
   3  -2   1 58896.0 652.675   2
  -3   2  -1 60443.0 1147.53   4
  -3   2  -1 58274.1 649.192   2
  -3  -2  -1 56821.6 491.123   2
   3   2   1 56478.4 1160.68   4
   3  -2   1 58467.0 971.166   4
  -3  -2  -1 62745.1 1391.15   4
   3  -2   1 60257.2 974.336   7
  -3  -2  -1 56115.1 1691.74   3
  -3   2  -1 56456.1 762.617   3
   3  -2   1 57950.1 1036.08   3
   3   2   1 57811.1 484.669   2
   3   2   2 2244.26 229.806   4
   3  -2   2 4065.82 182.140   2
  -3   2  -2 4669.86 337.417   4
   3   2   2 2754.95 510.091   3
  -3  -2  -2 2809.79 129.724   2
  -3  -2  -2 2784.60 402.747   3
  -3   2  -2 3874.11 290.300   3
   3   2   2 2802.05 125.873   2
   3  -2   2 3909.56 344.853   3
   3  -2   2 4279.82 262.556   4
   3  -2   3 1877.47 138.051   2
   3   2   3 825.896 78.9969   2
   3   2   3 633.942 123.248   4
  -3  -2  -3 826.674 83.0358   2
  -3  -2  -3 855.696 219.371   3
  -3   2  -3 2113.25 262.661   3
  -3   2  -4 5205.79 429.343   3
   3   2   4 4843.94 195.115   1
  -3  -2  -4 4448.08 515.948   3
   3  -2   4 4978.27 233.087   2
   3   2   4 4867.89 297.956   4
  -3  -2  -4 5228.29 364.682   7
   3   2   5 603.184 87.9259   1
   3  -2   5 735.270 110.244   2
  -3  -2  -5 805.184 149.788   7
  -3   2  -5 843.832 224.298   3
  -3  -2  -5 974.120 269.670   3
  -3  -2  -6 5848.39 399.444   7
   3  -2   6 4982.06 261.067   2
  -3  -2  -6 4928.49 605.026   3
  -3   2  -6 5691.33 516.303   3
   3  -2   6 4964.10 265.008   1
   3   2   6 4589.28 227.792   1
   3  -2   7 2622.25 207.968   1
  -3  -2  -7 2505.06 457.393   3
  -3   2  -7 2741.19 385.444   3
   3   2   7 2148.72 166.587   1
   3  -2   8 187.853 73.8042   1
  -3   2  -8 341.954 161.367   3
   3   2   8 151.169 58.2621   1
  -3  -2  -8 211.140 268.290   3
   3   2   9 1200.44 151.177   1
  -3  -2  -9 1609.40 418.098   3
   3  -2   9 1518.27 180.813   1
  -3  -2 -10 213.852 250.294   3
   3  -2  10 157.233 82.0365   1
   3   2  10 188.905 80.1235   1
   3  -2  11 101.767 74.4562   1
   3   2  11 203.294 90.8919   1
  -3  -2 -11 280.137 321.119   3
   3  -2  12 164.302 76.6732   1
   3   2  12 71.3262 83.7121   1
  -3  -2 -12-37.6650 241.676   3
   3  -2  13 162.084 103.416   1
   3   2  13 75.7312 81.7264   1
  -3   3  14 880.419 170.821   1
  -3  -3  14 900.022 176.858   1
  -3   3  13-17.4323 70.2948   1
  -3  -3  13 109.045 87.3183   1
  -3  -3  12 1746.63 219.279   1
  -3   3  12 1594.99 195.011   1
   3  -3 -11 532.464 253.783   3
  -3  -3  11 671.672 125.874   1
  -3   3  11 566.631 123.326   1
  -3  -3  10 2244.63 208.960   1
  -3   3  10 2381.04 214.261   1
   3  -3 -10 2826.37 448.778   3
  -3  -3   9 3211.88 230.572   1
  -3   3   9 3357.43 240.399   1
  -3  -3   8 1497.45 155.465   1
  -3   3   8 1816.11 170.901   1
  -3  -3   7 1453.20 144.702   1
  -3   3   7 1041.25 127.579   1
   3  -3  -7 1081.51 250.192   3
  -3   3   6 794.614 102.824   1
   3  -3  -6 952.168 205.775   3
  -3   3   5 7868.25 715.934   3
  -3  -3   5 7301.80 255.792   1
   3  -3  -5 6973.18 475.111   3
  -3   3   5 6660.86 261.350   1
  -3   3   4 5281.19 531.453   3
   3  -3  -4 5009.68 354.880   3
   3  -3  -4 4016.68 156.362   7
  -3  -3   4 4419.70 179.253   1
  -3   3   4 4625.07 206.544   1
  -3  -3   4 4338.81 170.176   6
  -3   3   3 1653.75 128.043   1
  -3  -3   3 2731.16 132.209   1
   3   3  -3 2569.35 140.745   1
   3  -3  -3 1799.23 126.441   7
   3  -3  -3 1624.16 178.431   3
  -3   3   3 1336.85 220.635   3
   3  -3  -2 69613.7 1245.75   4
   3  -3  -2 62461.8 669.240   1
   3  -3  -2 67630.0 1090.03   3
  -3  -3   2 61203.4 528.701   1
   3   3  -2 65311.6 586.496   1
  -3   3   2 66715.8 757.101   6
  -3   3   2 57045.8 679.898   1
   3   3  -2 63484.6 1357.56   5
   3  -3  -1 22374.1 488.752   2
  -3   3   1 20775.7 671.548   4
   3   3  -1 27142.0 304.889   1
   3  -3  -1 23097.1 651.968   4
  -3  -3   1 27530.9 934.146   5
   3   3  -1 22092.6 979.175   5
   3   3  -1 24677.0 920.874   4
  -3  -3   1 24170.8 262.608   1
   3  -3  -1 21886.7 404.918   6
  -3   3   1 23050.5 404.354   1
   3  -3  -1 22902.4 407.160   1
   3   3   0 1616.55 249.730   4
  -3   3   0 1133.82 164.756   2
  -3  -3   0 972.362 280.395   5
  -3   3   0 508.910 126.435   4
   3  -3   0 449.163 97.8724   4
   3  -3   0 503.751 75.4327   2
  -3  -3   0 296.029 164.586   3
   3   3   0 1230.51 55.4854   1
   3   3   0 1063.37 54.3105   2
   3  -3   0 452.040 63.5867   3
   3  -3   0 478.672 64.5713   1
  -3  -3   0 1435.33 270.517   4
   3  -3   1 43795.3 786.482   4
   3  -3   1 39862.5 808.952   7
   3   3   1 31119.1 871.369   4
   3   3   1 37473.3 345.214   2
   3  -3   1 41126.0 844.823   3
   3   3   1 24200.4 1209.19   3
  -3  -3  -1 33822.5 1439.02   3
  -3   3  -1 41084.3 575.393   2
  -3  -3  -1 37719.2 362.108   2
  -3  -3  -1 39540.7 1191.18   4
   3  -3   1 41938.2 593.043   2
  -3   3  -1 42543.5 934.887   4
  -3  -3  -2 7614.69 761.373   3
  -3  -3  -2 6474.11 177.325   2
   3  -3   2 6754.64 300.394   4
   3   3   2 6839.78 183.095   2
   3  -3   2 6186.62 415.725   3
  -3   3  -2 6128.14 361.101   4
   3   3   2 6999.50 411.543   4
   3  -3   2 5807.38 224.957   2
  -3  -3  -3 1446.80 320.489   3
   3   3   3 1698.40 197.003   4
  -3  -3  -3 1544.36 104.960   2
   3   3   3 1366.76 92.1649   1
   3   3   4 4355.62 179.707   1
  -3  -3  -4 5048.31 605.829   3
   3   3   4 4505.21 299.315   4
   3  -3   4 5099.95 241.354   2
   3  -3   5 2307.43 178.985   2
  -3  -3  -5 1957.27 394.663   3
   3   3   5 1574.72 119.781   1
  -3  -3  -5 1860.99 239.772   7
  -3  -3  -6 212.283 110.615   7
   3  -3   6 268.220 77.0502   2
  -3  -3  -6 437.311 247.167   3
   3   3   6 253.387 61.7934   1
  -3   3  -6 525.474 157.729   3
   3  -3   7 54.5733 53.1156   1
   3   3   7 161.880 56.6197   1
  -3  -3  -7-57.6628 233.702   3
  -3  -3  -7 310.038 120.457   7
   3  -3   8 310.000 88.3965   1
   3   3   8 392.488 80.4643   1
  -3  -3  -8 384.995 251.257   3
   3  -3   9 641.687 123.432   1
  -3  -3  -9 993.764 382.672   3
   3   3   9 724.936 118.416   1
   3   3  10 514.850 111.748   1
   3  -3  10 575.090 117.248   1
   3  -3  11-52.6047 89.9248   1
   3   3  11 2.12019 58.9803   1
  -3  -3 -11 120.103 257.662   3
   3  -3  12 216.777 99.3353   1
  -3  -3 -12 69.2190 296.720   3
   3   3  12 18.3437 73.4899   1
   3  -3  13-3.29892 98.4889   1
   3   3  13-1.56815 85.4164   1
  -3   4  14 28.7709 82.0665   1
  -3  -4  14-44.4056 100.593   1
  -3   4  13 59.4084 75.4359   1
   3  -4 -13 253.521 212.856   3
  -3  -4  13 262.577 114.891   1
   3  -4 -12-32.8791 160.594   3
  -3  -4  12 185.405 89.0843   1
  -3   4  12 274.213 91.1312   1
  -3  -4  11 4062.61 294.137   1
  -3   4  11 4294.70 298.933   1
  -3  -4  10 6249.25 337.829   1
  -3   4  10 6566.10 356.672   1
   3  -4 -10 7383.72 720.860   3
  -3  -4   9 939.283 134.615   1
   3  -4  -9 738.971 244.896   3
  -3   4   9 859.922 127.724   1
  -3  -4   8 3235.12 214.134   1
   3  -4  -8 4340.54 502.285   3
  -3   4   8 4104.31 254.927   1
  -3   4   7 4062.16 237.862   1
  -3  -4   7 3768.87 219.485   1
  -3  -4   6 427.728 80.8964   1
  -3   4   6 462.703 89.4590   1
   3  -4  -5 2459.32 310.414   3
   3  -4  -5 1302.57 81.6255   7
  -3  -4   5 1683.15 127.011   1
  -3   4   5 2609.66 170.277   1
  -3   4   5 2092.97 442.415   3
  -3   4   4 24496.9 494.634   1
  -3  -4   4 21664.2 366.690   6
  -3   4   4 17386.5 957.855   3
  -3  -4   4 20124.1 384.349   1
   3  -4  -4 23730.5 856.633   3
  -3  -4   3 11999.5 267.908   1
   3  -4  -3 13936.7 345.735   5
   3  -4  -3 14040.4 653.750   3
  -3   4   3 15381.3 371.918   1
   3   4  -3 13068.5 314.688   1
  -3  -4   2 1198.93 77.9142   1
  -3   4   2 983.549 102.685   6
   3  -4  -2 772.625 179.730   3
   3   4  -2 1085.65 81.3137   1
   3   4  -2 1079.52 228.770   5
   3  -4  -2 1025.27 213.946   4
  -3   4   2 826.886 101.096   1
   3  -4  -1 3417.98 188.582   2
  -3   4   1 3380.84 268.724   4
   3  -4  -1 3637.45 240.170   4
   3   4  -1 2379.53 363.636   5
   3   4  -1 2099.27 281.798   4
   3   4  -1 2411.34 86.1230   1
  -3   4   1 2998.08 160.773   1
  -3  -4   1 2423.41 81.3597   1
  -3  -4   1 2606.12 326.079   5
   3  -4  -1 2632.86 144.492   1
   3  -4   0 2183.83 167.114   4
   3   4   0 1717.62 257.961   4
  -3  -4   0 1989.99 340.587   5
  -3   4   0 1929.28 199.053   4
  -3  -4   0 1889.91 309.923   4
  -3   4   0 2228.25 162.023   2
   3  -4   0 2060.21 140.201   2
   3  -4   0 1819.10 120.191   1
   3  -4   1 19527.5 424.925   2
   3  -4   1 15782.8 445.152   3
   3  -4   1 17238.1 456.122   4
   3   4   1 21495.0 226.540   2
  -3  -4  -1 14360.9 973.404   3
   3   4   1 22131.2 770.449   4
  -3  -4  -1 20576.0 236.607   2
  -3   4  -1 16276.9 552.501   4
  -3  -4  -1 23785.2 962.038   4
   3  -4   2 347.197 66.4419   2
  -3  -4  -2 325.757 41.6948   2
   3   4   2 500.211 131.789   4
   3  -4   2 262.948 109.717   3
   3   4   2 299.919 33.0888   1
  -3  -4  -2 265.453 249.064   3
   3   4   3 6289.00 366.386   4
  -3  -4  -3 5840.16 676.785   3
   3   4   3 5761.92 162.518   1
  -3  -4  -3 6495.18 204.112   2
   3  -4   4 3560.16 210.698   2
   3   4   4 3191.72 262.532   4
  -3  -4  -4 3639.03 550.988   3
   3   4   4 3081.34 143.069   1
  -3  -4  -5 1823.63 421.281   3
   3  -4   5 2100.86 171.878   2
   3   4   5 1541.16 113.720   1
   3   4   6 70.9052 40.8720   1
  -3  -4  -6 66.0200 74.9378   7
  -3  -4  -6 227.582 213.960   3
   3  -4   6 20.3465 52.8745   2
   3  -4   7 529.254 94.5505   2
   3   4   7 783.202 102.578   1
  -3  -4  -7 856.050 187.710   7
  -3  -4  -7 584.892 353.893   3
   3  -4   7 557.500 109.089   1
   3   4   8 1391.95 142.788   1
   3  -4   8 968.224 146.249   1
  -3  -4  -8 1191.40 373.474   3
   3   4   9 848.875 120.301   1
  -3  -4  -9 1175.66 389.296   3
   3  -4   9 799.432 144.080   1
   3  -4  10 217.303 100.638   1
   3   4  10 46.0037 58.7736   1
   3   4  11 174.610 87.3060   1
  -3  -4 -11 424.437 370.104   3
   3  -4  11 184.508 105.788   1
   3  -4  12-49.2501 86.2264   1
  -3  -4 -12 40.8443 258.577   3
   3   4  12 166.788 97.9969   1
   3   4  13 178.535 98.9760   1
   3  -5 -14 112.834 191.940   3
  -3   5  14 183.004 111.323   1
   3  -5 -13-72.3839 198.828   3
  -3   5  13 59.5423 87.5611   1
  -3  -5  13 152.244 96.2042   1
   3  -5 -12 141.524 203.294   3
  -3  -5  12 242.522 105.133   1
  -3   5  12 99.6534 64.2102   1
   3  -5 -11 825.073 324.604   3
  -3   5  11 1133.47 172.558   1
  -3  -5  11 1137.86 165.101   1
  -3  -5  10 406.209 100.185   1
   3  -5 -10 151.216 182.673   3
  -3   5  10 251.199 96.0223   1
  -3  -5   9 725.305 114.853   1
   3  -5  -9 1061.61 319.076   3
  -3   5   9 894.462 132.429   1
  -3  -5   8 3107.82 223.703   1
  -3   5   8 3435.73 239.146   1
  -3  -5   7 1342.03 146.730   1
   3  -5  -7 1773.63 340.083   3
  -3   5   7 1983.68 184.228   1
  -3  -5   6 67.2448 47.8354   1
  -3   5   6 117.360 53.8270   1
  -3  -5   5 1934.09 109.993   6
  -3  -5   5 2263.70 152.707   1
  -3   5   5 2057.51 156.646   1
   3  -5  -5 1772.54 300.276   3
  -3  -5   4 6887.40 242.874   1
   3  -5  -4 8539.14 505.753   5
  -3   5   4 8479.73 308.923   1
   3   5  -4 7285.01 249.264   2
   3  -5  -4 8876.58 611.836   3
   3  -5  -3 4866.15 325.648   4
   3  -5  -3 4963.56 481.110   3
  -3   5   3 5767.62 245.134   1
   3   5  -3 5200.45 204.941   1
  -3  -5   3 5325.38 184.826   1
  -3  -5   2 2346.61 103.523   1
  -3   5   2 3851.95 195.598   1
   3  -5  -2 1954.01 282.619   3
   3  -5  -2 4766.07 269.406   4
   3  -5  -2 3605.31 200.254   2
   3   5  -2 2700.34 354.513   5
  -3   5   2 4066.75 202.161   6
   3   5  -2 2557.55 120.207   1
   3  -5  -1 87969.6 945.407   2
  -3   5   1 80625.2 1198.45   4
   3  -5  -1 84713.8 941.212   4
  -3  -5   1 80351.4 462.251   1
   3   5  -1 74104.9 1679.47   4
   3   5  -1 78504.5 365.386   2
   3   5  -1 79667.4 2062.50   5
  -3  -5   0 17665.9 891.531   4
   3  -5   0 21121.6 464.577   2
  -3   5   0 20202.1 585.326   4
   3  -5   0 22803.5 475.378   4
   3   5   0 17862.5 798.817   4
   3  -5   0 20583.3 426.178   6
   3   5   1 8012.96 480.542   4
  -3  -5  -1 6735.53 117.268   2
  -3  -5  -1 5652.53 678.889   3
  -3   5  -1 5844.74 334.387   4
   3  -5   1 7038.71 266.541   2
   3   5   2 1088.92 50.5343   1
   3   5   2 1356.32 214.707   4
  -3  -5  -2 1083.47 66.8783   2
  -3  -5  -2 1208.76 336.949   3
   3  -5   2 1050.54 108.507   2
  -3  -5  -3 1464.84 95.4081   2
  -3  -5  -3 1149.43 360.752   3
   3   5   3 1878.74 212.644   4
   3   5   3 1445.85 77.7048   1
   3   5   4 19368.0 634.781   4
  -3  -5  -4 19532.7 404.310   2
  -3  -5  -4 17521.8 1224.64   3
   3  -5   4 17585.8 476.372   2
   3   5   4 19534.3 341.381   1
   3   5   5 837.633 84.7377   1
   3  -5   5 929.877 125.153   2
   3   5   5 804.039 132.322   4
  -3  -5  -5 585.373 316.990   3
   3   5   6 425.471 68.2856   1
  -3  -5  -6 606.238 166.196   7
  -3  -5  -6 416.287 257.775   3
   3  -5   6 648.616 117.825   2
  -3  -5  -7 1926.54 256.133   7
  -3  -5  -7 2028.50 463.996   3
   3  -5   7 1525.98 170.209   2
   3   5   7 1767.60 140.712   1
   3   5   8 1651.23 151.627   1
  -3  -5  -8 1980.47 282.130   7
   3  -5   8 1753.48 197.091   1
  -3  -5  -8 2112.82 479.021   3
  -3  -5  -9 3084.72 594.041   3
   3  -5   9 3979.74 303.793   1
   3   5   9 2790.43 204.700   1
  -3  -5  -9 3833.07 385.823   7
   3  -5  10 195.601 80.5124   1
   3   5  10 164.485 78.5062   1
   3  -5  11 108.162 88.2835   1
   3   5  11-98.6595 79.9370   1
   3   5  12 36.6456 70.6443   1
  -3  -5 -12 121.404 306.514   3
   3  -5  12 346.000 118.660   1
  -3   6  14 227.974 127.305   1
   3  -6 -14 213.309 219.067   3
   3  -6 -13-167.162 211.665   3
  -3   6  13 21.2884 78.1390   1
  -3  -6  13 71.8890 81.7370   1
  -3  -6  12 216.453 95.8598   1
  -3   6  12 137.198 93.5270   1
   3  -6 -12 212.368 255.978   3
  -3   6  11-17.7652 76.2302   1
  -3  -6  11-6.20103 74.1239   1
   3  -6 -11 40.2901 215.769   3
  -3   6  10 154.251 71.8079   1
  -3  -6  10 7.79230 49.7233   1
   3  -6  -9 645.572 287.322   3
  -3   6   9 329.978 96.3394   1
  -3  -6   9 402.366 102.966   1
  -3  -6   8 4037.71 260.820   1
   3  -6  -8 4081.23 526.285   3
  -3   6   8 4000.54 258.064   1
  -3  -6   7 400.402 89.0971   1
  -3   6   7 396.997 85.7256   1
   3  -6  -7 345.780 182.832   3
  -3  -6   6 392.081 81.3793   1
  -3   6   6 270.529 75.6190   1
  -3   6   5 66.2538 42.0597   1
  -3  -6   5 38.1429 30.5444   1
   3   6  -4 983.708 105.408   2
  -3   6   4 768.246 107.083   1
  -3  -6   4 971.431 96.7383   1
   3  -6  -4 1039.67 180.336   5
   3  -6  -3 1154.80 290.052   3
   3   6  -3 1137.00 90.9923   2
  -3  -6   3 1300.28 94.7042   1
  -3  -6   2 624.727 58.4311   1
  -3   6   2 751.203 164.816   5
  -3   6   2 760.184 96.5039   1
   3   6  -2 641.093 52.5262   2
  -3   6   2 637.461 86.0569   6
   3  -6  -2 736.723 89.7426   4
   3  -6  -2 269.287 130.841   3
   3   6  -2 286.451 161.546   5
   3  -6  -2 761.087 104.030   2
   3   6  -1 5135.30 464.199   4
   3  -6  -1 4927.00 185.827   4
  -3  -6   1 5141.60 124.372   1
   3  -6  -1 5153.60 244.759   2
   3   6  -1 4896.42 568.482   5
  -3   6   1 4132.47 266.584   4
   3  -6   0 54284.2 759.055   2
   3   6   0 51544.5 1355.81   4
  -3   6  -1 4643.76 283.537   4
   3  -6   1 5191.02 238.728   2
   3   6   1 4842.70 391.545   4
  -3  -6  -2 7949.49 165.783   2
   3   6   2 8325.77 477.865   4
  -3  -6  -3 5451.72 173.707   2
   3  -6   3 5557.14 268.935   2
   3   6   3 4935.73 333.721   4
   3   6   3 5493.61 143.750   1
  -3  -6  -3 4969.76 704.294   3
   3   6   4 2324.48 227.031   4
  -3  -6  -4 2677.05 539.251   3
   3   6   4 3037.00 132.172   1
  -3  -6  -4 2818.49 150.778   2
   3   6   5 11755.8 306.854   1
   3  -6   5 11173.3 414.059   2
   3   6   5 11768.4 470.632   4
   3   6   6 5902.62 246.839   1
  -3  -6  -6 5098.11 703.220   3
   3   6   7 488.317 77.5132   1
  -3  -6  -7 638.787 173.083   7
   3  -6   7 452.158 105.775   2
   3   6   8 2439.49 184.455   1
   3  -6   8 3038.11 254.133   1
  -3  -6  -8 3160.40 569.572   3
  -3  -6  -8 2906.39 324.099   7
  -3  -6  -9-82.6939 138.532   7
   3   6   9 146.706 69.5355   1
   3  -6   9 305.650 111.041   1
  -3  -6  -9 567.057 338.958   3
   3   6  10 230.875 79.2011   1
   3  -6  10 503.287 127.413   1
   3   6  11 740.004 135.566   1
   3  -6  11 1059.69 179.628   1
   3  -6  12 57.4295 89.8868   1
  -3  -6 -12 358.041 392.377   3
   3  -7 -14 247.102 303.634   3
  -3   7  14 39.6535 91.4738   1
  -3  -7  13-7.98995 73.3656   1
  -3   7  13-11.6982 70.3724   1
   3  -7 -13 95.7186 239.963   3
   3  -7 -12 293.978 310.011   3
  -3  -7  12 41.8058 69.3515   1
  -3   7  12 195.921 83.4638   1
  -3  -7  11 134.418 77.4255   1
  -3   7  11-29.4887 57.4085   1
  -3   7  10 142.529 60.2502   1
  -3  -7  10-62.7950 66.3072   1
  -3   7   9 1402.66 166.833   1
  -3  -7   9 1407.08 170.203   1
   3  -7  -9 1646.31 375.493   3
   3  -7  -8 1780.14 383.031   3
  -3  -7   8 1366.53 156.976   1
  -3   7   8 1417.91 164.706   1
  -3   7   7 830.918 127.577   1
   3  -7  -7 1185.67 311.740   3
  -3  -7   7 1026.23 123.842   1
  -3  -7   6 2740.71 178.383   1
  -3   7   6 3469.29 226.057   1
   3  -7  -6 3264.40 461.277   3
  -3   7   5 801.787 109.116   1
   3  -7  -5 866.555 274.006   3
  -3  -7   5 454.278 73.3393   1
   3  -7  -5 810.306 231.911   5
  -3   7   4 10275.3 365.424   1
  -3  -7   4 10410.6 291.648   1
   3  -7  -4 9611.97 791.133   3
  -3  -7   3 435.005 60.8419   1
   3   7  -3 404.368 56.3804   2
   3  -7  -3 324.795 53.0255   4
   3  -7  -3 602.319 256.893   3
  -3   7   3 504.650 86.1155   1
   3  -7  -2 3016.27 396.567   3
   3  -7  -2 3955.00 113.455   4
   3   7  -2 5036.91 517.283   5
  -3  -7   2 5240.48 159.179   1
  -3   7   2 5860.55 261.046   1
   3  -7  -2 6583.24 303.776   2
  -3   7   2 5594.23 247.534   6
  -3   7   2 5055.87 410.114   5
   3   7  -2 5394.22 141.763   2
   3   7  -1 6619.48 523.360   4
   3  -7  -1 5934.62 270.860   2
  -3  -7   1 6360.59 135.721   1
   3   7  -1 6429.26 669.478   5
  -3   7   0 4188.03 257.266   4
   3  -7   0 4378.49 227.657   2
   3   7   1 28186.2 942.741   4
  -3   7  -1 28244.5 685.958   4
  -3  -7  -2 6757.41 143.103   2
   3  -7   2 6521.16 278.770   2
   3   7   2 6925.79 450.429   4
   3  -7   3 2641.21 191.059   2
  -3  -7  -3 2323.90 517.470   3
   3   7   3 2378.93 248.120   4
   3   7   3 2297.06 85.1300   1
  -3  -7  -3 2620.11 118.675   2
   3  -7   4 10056.5 378.559   2
  -3  -7  -4 11231.4 299.556   2
  -3  -7  -4 12565.8 1214.52   3
   3   7   4 11701.5 254.145   1
   3   7   4 11008.1 493.322   4
   3   7   5 1747.10 183.063   4
   3  -7   5 1232.40 145.953   2
   3   7   5 1710.42 112.872   1
  -3  -7  -5 1713.12 486.282   3
   3  -7   6 3755.91 259.264   2
  -3  -7  -6 3897.87 671.498   3
   3   7   6 3141.16 173.744   1
   3  -7   7 1733.40 188.639   2
   3   7   7 1800.78 147.834   1
  -3  -7  -7 2054.91 488.371   3
   3  -7   8 1965.55 203.897   2
   3   7   8 2418.61 184.331   1
  -3  -7  -8 2566.91 553.404   3
   3  -7   8 1918.95 213.423   1
  -3  -7  -8 2657.89 323.720   7
   3  -7   9 572.267 137.052   1
  -3  -7  -9 637.589 183.889   7
   3   7   9 324.519 81.7946   1
   3  -7  10 32.7508 68.6244   1
  -3  -7 -10-90.6880 286.604   3
   3   7  10-80.4173 77.0249   1
   3  -7  11 159.644 98.9644   1
  -3  -7 -11 352.666 439.022   3
   3  -7  12 324.479 129.752   1
  -3  -7 -12 79.8962 320.304   3
   3  -8 -14 767.814 430.513   3
  -3   8  14 476.449 139.614   1
  -3  -8  13 317.156 114.628   1
  -3   8  13 415.618 124.285   1
  -3  -8  12 826.347 145.129   1
  -3   8  12 773.527 136.953   1
  -3   8  11 23.6480 63.8196   1
  -3  -8  11 57.7487 72.6317   1
  -3   8  10 162.083 86.5555   1
  -3  -8  10 97.8319 84.8157   1
   3  -8 -10 54.1128 204.353   3
  -3   8   9 1004.63 157.252   1
  -3  -8   9 925.282 138.678   1
   3  -8  -9 1206.52 327.928   3
  -3  -8   8 562.621 106.540   1
  -3   8   8 596.688 112.556   1
  -3   8   7 8559.16 387.448   1
   3  -8  -7 8175.54 766.079   3
  -3  -8   7 8035.23 336.156   1
  -3  -8   6 19212.8 482.630   1
   3  -8  -6 20196.3 1188.35   3
  -3   8   6 21011.8 565.984   1
   3  -8  -5 153.046 142.034   5
  -3  -8   5 215.145 59.2651   1
   3  -8  -5 369.435 212.009   3
  -3   8   5 327.036 92.0357   1
  -3   8   4 4904.63 253.629   1
   3  -8  -4 2871.32 155.416   4
  -3  -8   4 4037.95 189.472   1
   3  -8  -4 4359.18 593.025   3
   3  -8  -3 634.865 97.4807   2
   3   8  -3 295.670 50.6275   2
   3   8  -3 487.297 216.772   5
  -3  -8   3 314.242 50.9554   1
   3  -8  -3 135.691 186.825   3
  -3  -8   2 7829.89 203.080   1
  -3   8   2 7297.02 539.070   5
   3   8  -2 7390.29 165.876   2
  -3   8   2 6724.73 283.120   6
   3   8  -1 8615.95 619.425   4
  -3   8   1 8120.64 322.521   4
   3  -8  -1 10361.0 368.103   2
   3   8  -1 9252.44 821.756   5
  -3  -8   1 9165.94 172.661   1
  -3   8   1 10381.6 569.515   5
  -3   8   0 10583.1 402.153   4
   3  -8   0 11355.2 373.047   2
   3   8   0 10497.7 635.066   4
   3  -8   1 1972.73 159.371   2
   3   8   1 1668.16 251.034   4
  -3  -8  -1 1392.82 424.288   3
  -3   8  -1 1494.07 162.987   4
  -3  -8  -2 10170.3 160.004   2
   3   8   2 10530.1 565.159   4
   3  -8   3 4692.10 261.516   2
   3   8   3 4637.78 108.402   1
  -3  -8  -3 5284.12 162.367   2
  -3  -8  -3 5148.19 795.646   3
   3   8   3 4771.34 339.174   4
  -3  -8  -4 1305.42 105.394   2
   3  -8   4 1345.05 148.201   2
   3   8   4 1192.47 165.424   4
   3   8   4 1120.36 76.7653   1
   3  -8   5 578.146 107.415   2
   3   8   5 710.529 121.300   4
   3   8   5 715.464 76.9759   1
   3   8   6 2588.12 156.396   1
  -3  -8  -6 2666.08 571.673   3
   3  -8   7 1909.19 202.956   2
   3   8   7 1755.23 142.608   1
  -3  -8  -7 1683.98 468.222   3
   3  -8   8 1157.02 157.243   2
   3   8   8 1065.51 126.966   1
  -3  -8  -8 1287.32 266.893   7
  -3  -8  -8 910.823 391.365   3
   3  -8   8 1119.30 161.536   1
   3  -8   9 270.787 106.361   1
  -3  -8  -9 772.665 199.067   7
   3   8   9 328.890 86.5421   1
  -3  -8  -9 603.309 421.214   3
  -3  -8 -10 1545.56 543.833   3
   3  -8  10 461.203 135.277   1
  -3  -8 -11 57.6356 305.343   3
   3  -8  11 51.8790 74.9949   1
  -3   9  13 193.344 121.029   1
  -3  -9  13 27.9239 86.8738   1
  -3   9  12 22.9847 83.3343   1
  -3  -9  12 68.3583 79.4194   1
  -3   9  11 677.677 147.838   1
   3  -9 -11 1038.32 433.729   3
  -3  -9  11 684.660 141.089   1
  -3   9  10 128.068 79.3825   1
  -3  -9  10 134.298 88.1074   1
   3  -9 -10 10.8979 219.391   3
  -3   9   9 534.721 125.472   1
  -3  -9   9 429.163 106.304   1
   3  -9  -9 528.919 261.672   3
  -3  -9   8 3247.70 234.796   1
  -3   9   8 3442.89 256.300   1
   3  -9  -8 2890.08 510.373   3
  -3   9   7 2063.64 197.112   1
   3  -9  -7 1978.54 429.588   3
  -3  -9   7 2280.34 189.162   1
  -3  -9   6 16766.2 463.119   1
   3  -9  -6 18964.3 1229.75   3
   3  -9  -5 2688.93 132.106   4
   3  -9  -5 3154.24 198.848   4
  -3   9   5 6500.77 310.090   1
   3  -9  -5 5181.73 669.291   3
  -3  -9   5 4985.99 230.072   1
  -3   9   4 178.536 63.5358   1
  -3  -9   4 400.266 66.7303   1
   3  -9  -4 320.475 265.549   3
   3   9  -3 585.121 244.371   5
   3   9  -3 448.591 58.7949   2
   3  -9  -3 353.265 235.989   3
  -3   9   3 761.475 111.688   1
   3  -9  -3 855.286 127.305   2
  -3  -9   3 421.900 63.0091   1
  -3   9   2 17765.1 474.399   6
   3   9  -2 17397.1 262.866   2
  -3  -9   2 17455.2 309.968   1
  -3   9   2 16594.1 890.516   5
   3  -9  -2 18257.7 507.289   2
  -3   9   1 2617.10 169.016   4
   3   9  -1 3402.43 397.497   4
  -3   9   1 3706.81 367.375   5
  -3  -9   1 3684.96 117.092   1
   3   9  -1 3010.66 502.614   5
   3  -9  -1 4374.94 252.696   2
   3  -9   0 2247.54 171.585   2
  -3   9   0 2002.85 175.275   4
  -3  -9  -1 235.480 314.471   3
   3  -9   1 205.399 59.6786   2
  -3   9  -1-10.0796 64.1340   4
   3   9   1 305.145 136.859   4
  -3  -9  -2 8811.59 132.819   2
   3   9   2 9064.66 526.536   4
  -3  -9  -2 8254.21 143.631   2
   3   9   3 1289.75 173.525   4
   3  -9   3 1467.02 150.903   2
  -3  -9  -3 1747.57 93.0414   2
  -3  -9  -3 1964.66 582.807   3
   3   9   4 592.728 114.465   4
   3   9   4 714.959 60.2697   1
  -3  -9  -4 763.447 83.7450   2
   3   9   5 1208.11 161.681   4
   3  -9   5 1783.04 184.619   2
  -3  -9  -5 1080.22 464.759   3
   3   9   5 1486.54 100.098   1
   3  -9   6 4052.44 280.668   2
   3   9   6 3848.14 184.144   1
  -3  -9  -6 3643.69 696.641   3
   3   9   7 107.624 48.2947   1
  -3  -9  -7-81.9769 334.791   3
   3  -9   7 172.712 83.8919   2
   3  -9   8 384.000 105.690   2
  -3  -9  -8 352.331 383.435   3
   3   9   8 441.635 86.8130   1
   3  -9   8 572.624 130.500   1
   3  -9   9 478.665 134.162   1
  -3  -9  -9 788.974 422.436   3
  -3  -9  -9 564.406 187.775   7
   3  -9  10 62.0547 72.5356   1
  -3  -9 -10 441.309 367.654   3
  -3  -9 -11 117.321 362.634   3
   3  -9  11 110.906 90.9712   1
  -3  10  13 23.1299 115.280   1
   3 -10 -13 384.055 330.385   3
  -3  10  12 101.359 94.0909   1
  -3 -10  12 23.9323 79.5052   1
  -3  10  11-42.5145 81.6958   1
  -3 -10  11 54.6010 68.6869   1
   3 -10 -11 111.600 312.418   3
  -3  10  10 1740.13 204.736   1
   3 -10 -10 1478.72 416.079   3
  -3 -10  10 1540.10 187.881   1
  -3 -10   9 262.976 77.6145   1
  -3  10   9 233.787 87.8730   1
  -3 -10   8 849.556 131.224   1
  -3  10   8 802.907 134.959   1
   3 -10  -8 1020.53 327.015   3
  -3  10   7 113.772 71.5565   1
  -3 -10   7 121.276 57.7349   1
   3 -10  -7-28.2496 240.958   3
  -3 -10   6 5384.63 273.815   1
   3 -10  -6 5500.49 738.534   3
  -3  10   6 4837.23 292.111   1
  -3 -10   5 1310.68 127.742   1
  -3  10   5 1939.45 189.151   1
   3 -10  -5 2111.31 492.289   3
  -3 -10   4 3368.00 186.643   1
   3 -10  -4 3593.80 585.096   3
  -3  10   4 4278.65 264.793   1
   3 -10  -4 4637.80 284.292   2
   3 -10  -3 1525.70 389.329   3
  -3 -10   3 1848.59 127.025   1
   3  10  -3 1802.96 115.403   2
   3  10  -2 408.720 244.329   5
   3 -10  -2 415.540 93.6994   2
   3  10  -2 347.998 44.0413   2
   3  10  -2 586.382 215.513   4
  -3  10   2 225.712 67.6897   6
  -3  10   2 411.945 212.479   5
  -3 -10   2 403.537 58.0326   1
  -3  10   1 322.897 168.351   5
   3  10  -1 104.060 130.628   4
   3 -10  -1 368.102 88.2277   2
   3  10  -1-38.9775 202.820   5
  -3 -10   1 208.326 35.7776   1
  -3 -10   0 3598.14 86.2918   1
  -3  10   0 5212.65 275.532   4
   3 -10   0 7077.34 319.964   2
  -3 -10   0 4851.07 100.451   1
   3  10   0 6175.72 516.666   4
   3 -10   1 4177.64 245.572   2
   3  10   1 3528.80 362.783   4
  -3  10  -1 3248.02 238.861   4
  -3 -10  -2 4173.90 729.193   3
   3 -10   2 4924.05 270.511   2
   3  10   2 3355.96 324.474   4
  -3 -10  -3 682.515 404.001   3
   3 -10   3 1046.29 139.690   2
   3  10   3 897.540 162.844   4
  -3 -10  -3 924.559 66.9104   2
   3  10   4 815.923 145.691   4
  -3 -10  -4 977.719 470.884   3
   3 -10   4 288.771 78.1944   2
   3  10   5 498.073 106.894   4
   3  10   5 523.124 62.4073   1
   3  10   6 873.574 91.8633   1
  -3 -10  -6 1544.61 505.166   3
   3 -10   6 1433.26 178.753   2
   3 -10   7 640.896 142.181   2
  -3 -10  -7 796.605 454.031   3
   3 -10   8 1967.54 224.796   2
  -3 -10  -8 2012.16 552.030   3
   3 -10   8 1817.91 220.257   1
  -3 -10  -9 92.8650 146.138   7
  -3 -10  -9 488.585 410.951   3
   3 -10   9 240.564 118.959   1
   3 -10  10 533.168 143.397   1
  -3 -10 -10 596.097 466.723   3
   3 -10  11 29.2265 101.892   1
  -3 -10 -11 419.194 436.815   3
  -3  11  13 50.3024 100.764   1
   3 -11 -13 882.452 449.752   3
   3 -11 -12 642.008 365.753   3
  -3 -11  12 787.038 145.029   1
  -3  11  12 696.678 147.256   1
  -3 -11  11 3.44196 90.6086   1
  -3  11  11 98.2810 88.7354   1
   3 -11 -11-83.2970 260.847   3
  -3  11  10 49.4410 72.3181   1
  -3 -11  10 17.7564 65.9728   1
   3 -11 -10 110.856 223.914   3
  -3  11   9 73.8912 87.4163   1
  -3 -11   9 124.884 78.7602   1
  -3  11   8 446.385 119.690   1
   3 -11  -8 366.703 242.817   3
  -3 -11   8 105.362 71.9666   1
  -3  11   7 962.001 140.804   1
  -3 -11   7 779.726 122.242   1
   3 -11  -7 790.680 308.526   3
  -3 -11   6 765.393 108.467   1
   3 -11  -6 1092.82 402.953   3
  -3  11   6 961.281 144.305   1
   3 -11  -5 2150.76 514.672   3
  -3 -11   5 2026.69 151.939   1
  -3  11   4 2275.53 198.873   1
   3 -11  -4 2312.07 209.761   2
   3 -11  -4 2333.83 505.614   3
  -3 -11   4 3352.02 190.648   1
   3  11  -4 3455.91 561.816   5
   3  11  -3 3888.78 166.290   2
   3  11  -3 3816.90 550.839   5
  -3 -11   3 4296.15 197.130   1
   3  11  -2 735.799 330.783   5
   3 -11  -2 475.361 99.5762   2
  -3  11   2 686.767 113.789   6
  -3 -11   2 711.646 76.0345   1
  -3  11   2 252.212 222.146   5
   3  11  -2 697.250 63.7380   2
   3  11  -1 13727.8 818.381   4
  -3 -11   1 13714.3 259.209   1
   3 -11  -1 14775.5 486.247   2
  -3  11   1 13580.8 814.839   5
   3  11  -1 12303.4 1116.36   5
  -3 -11   0 127.379 20.7484   1
   3  11   0 138.244 122.966   4
  -3  11   0 145.652 61.0227   4
   3 -11   0 230.285 76.5677   2
  -3 -11   0 137.562 23.6756   1
   3  11   1 587.651 162.661   4
  -3  11  -1 469.808 109.581   4
   3 -11   1 533.366 98.8463   2
  -3 -11  -2 626.560 385.428   3
   3 -11   2 212.058 62.2816   2
   3  11   2 957.700 186.123   4
  -3 -11  -3 2586.13 137.121   2
   3 -11   3 2731.20 219.859   2
   3  11   4 3615.63 285.907   4
  -3 -11  -4 2929.85 686.948   3
  -3 -11  -5 867.896 457.170   3
   3 -11   5 509.986 109.143   2
   3  11   5 519.985 117.557   4
   3 -11   6 1202.24 167.320   2
  -3 -11  -6 1107.35 504.391   3
   3 -11   7 425.965 123.381   2
  -3 -11  -7-270.965 288.856   3
   3 -11   8 417.650 122.466   2
   3 -11   8 197.311 94.7907   1
   3 -11   9 44.8795 94.1712   1
  -3 -11  -9-151.352 289.129   3
   3 -11  10 300.933 120.937   1
  -3 -11 -10 121.006 350.197   3
   3 -12 -12 20.0114 321.476   3
  -3  12  12 159.920 109.988   1
  -3 -12  12 152.291 93.9559   1
  -3  12  11-63.8535 90.0919   1
  -3 -12  11 82.5945 90.7895   1
   3 -12 -11-268.299 266.152   3
  -3 -12  10 33.4024 70.6684   1
  -3  12  10 53.4357 73.3749   1
  -3  12   9 444.463 132.085   1
  -3 -12   9 356.609 105.315   1
   3 -12  -9 564.579 378.091   3
  -3  12   8 139.582 80.5815   1
  -3 -12   8 286.704 89.9723   1
  -3  12   7 483.526 111.812   1
  -3 -12   7 541.449 97.0740   1
   3 -12  -7 208.757 283.155   3
  -3 -12   6 206.033 72.4152   1
   3 -12  -6 216.034 289.000   3
  -3  12   6 11.3216 78.4124   1
  -3  12   5 2061.37 193.539   1
  -3 -12   5 2351.95 178.375   1
   3 -12  -5 1920.13 207.928   2
   3 -12  -4 1062.38 234.522   2
  -3 -12   4 537.317 86.3993   1
   3 -12  -4 514.828 299.306   3
   3  12  -4 670.397 261.974   5
   3  12  -3 5457.60 686.490   5
  -3 -12   3 5978.36 235.422   1
  -3  12   2 400.361 254.947   5
   3 -12  -2 1141.27 153.062   2
  -3  12   2 1188.86 161.758   6
   3 -12  -2 249.954 202.424   3
   3  12  -2 356.853 47.7743   2
  -3 -12   2 497.242 68.6817   1
   3  12  -2 819.595 333.531   5
   3  12  -2 652.884 241.908   4
   3  12  -1 16905.0 932.546   4
   3 -12  -1 19716.9 570.886   2
   3  12  -1 17011.6 1378.10   5
  -3  12   1 16792.9 953.629   5
  -3 -12   1 17671.5 315.135   1
   3  12   0 3265.19 376.760   4
   3 -12   0 3124.75 235.755   2
  -3 -12   0 2611.27 93.4997   1
  -3 -12   0 1775.44 550.920   3
  -3  12   0 1263.48 137.723   4
  -3  12   0 2574.80 387.225   5
   3 -12   1 7537.16 351.025   2
   3  12   1 6124.51 468.616   4
   3 -12   2 609.122 112.686   2
   3  12   2 876.238 181.527   4
  -3 -12  -2 756.317 394.214   3
  -3 -12  -3 1790.78 524.261   3
   3  12   3 2635.41 255.900   4
   3  12   4 217.808 93.5207   4
   3 -12   4 124.167 96.1052   2
  -3 -12  -4 447.505 398.704   3
   3 -12   5 207.578 76.4949   2
  -3 -12  -5 1267.49 567.728   3
   3 -12   6 692.133 132.020   2
  -3 -12  -6 425.323 376.417   3
  -3 -12  -7 94.4579 306.464   3
   3 -12   7 250.772 102.790   2
  -3 -12  -8-79.4761 291.392   3
   3 -12   8 221.055 110.132   2
   3 -12   9 106.356 86.3315   1
  -3 -12  -9 921.305 488.029   3
   3 -12  10 19.6339 95.6060   1
  -3 -12 -10 296.968 509.445   3
   3 -13 -12 517.715 360.454   3
  -3  13  11 265.622 128.979   1
  -3 -13  11 335.559 133.540   1
  -3 -13  10 10.8988 67.4413   1
  -3  13  10 95.8676 94.2406   1
   3 -13 -10 122.463 282.011   3
   3 -13  -9 172.283 279.917   3
  -3 -13   9 66.0888 83.7565   1
  -3  13   9 101.918 85.2914   1
  -3  13   8 166.765 99.1371   1
  -3 -13   8 144.608 78.2602   1
   3 -13  -8-69.2000 277.922   3
  -3 -13   7 689.298 122.983   1
  -3  13   7 628.376 134.513   1
   3 -13  -7 599.968 418.367   3
  -3  13   6 761.236 133.497   1
   3 -13  -6 807.023 143.598   2
  -3 -13   6 855.581 120.395   1
   3 -13  -5 210.861 94.6180   2
  -3 -13   5 261.676 72.2758   1
   3 -13  -5-33.0070 375.997   3
   3  13  -5-6.25347 191.698   5
  -3 -13   4 2191.13 170.588   1
   3 -13  -4 2438.81 241.050   2
   3  13  -4 2506.98 491.722   5
  -3 -13   3 182.144 56.3550   1
   3 -13  -3 152.769 66.2181   2
   3 -13  -3 185.387 226.806   3
  -3  13   3 78.4827 58.0579   6
   3  13  -3 3.57512 222.163   5
  -3  13   2 1531.28 396.071   5
   3  13  -2 1552.66 366.943   4
   3  13  -2 1733.85 514.478   5
   3 -13  -2 1035.95 363.417   3
  -3  13   2 2195.63 206.884   6
   3 -13  -2 1974.08 205.803   2
  -3 -13   2 1316.38 109.133   1
   3 -13  -1 12956.3 468.511   2
  -3 -13   1 10497.9 254.853   1
  -3  13   1 10351.4 842.218   5
   3  13  -1 10231.8 729.544   4
   3  13  -1 10314.0 1125.69   5
  -3 -13   0 1505.91 515.911   3
   3  13   0 2124.06 331.359   4
   3 -13   0 2249.91 203.424   2
  -3 -13   0 1778.85 83.3875   1
  -3  13   0 2260.77 389.417   5
   3  13   1 24380.5 925.507   4
   3 -13   1 22402.8 629.328   2
  -3 -13  -2 9569.18 1199.29   3
   3  13   2 12192.2 596.985   4
   3  13   3 11022.1 507.944   4
  -3 -13  -3 10046.3 1266.05   3
  -3 -13  -4-56.7895 413.389   3
   3 -13   4 26.1511 65.3138   2
   3  13   4 81.6772 77.9928   4
  -3 -13  -5 231.609 418.795   3
   3 -13   5 745.423 146.588   2
   3 -13   6 2.23407 60.6459   2
  -3 -13  -6 213.989 563.423   3
  -3 -13  -7 180.504 332.607   3
   3 -13   7-30.4685 85.6429   2
  -3 -13  -8 184.753 383.518   3
   3 -13   8 164.642 104.932   2
   3 -13   8 177.597 108.299   1
  -3 -13  -9 1739.72 660.677   3
   3 -13   9 2037.07 273.251   1
   3 -13  10-21.0624 97.2800   1
  -3 -13 -10-588.928 479.784   3
  -3 -14  11 295.999 131.677   1
   3 -14 -11 663.864 402.317   3
  -3  14  10 417.516 140.187   1
  -3 -14  10 500.128 145.878   1
   3 -14 -10 362.144 361.203   3
  -3  14   9 69.3672 87.3036   1
  -3 -14   9 127.329 82.4147   1
   3 -14  -9 170.222 338.443   3
  -3  14   8 1551.83 223.172   1
  -3 -14   8 1099.69 159.842   1
   3 -14  -8 1593.54 517.519   3
  -3 -14   7 280.809 97.0540   1
   3 -14  -7 182.950 353.175   3
  -3  14   7 431.632 120.491   1
   3 -14  -7 278.002 113.346   2
   3 -14  -6 154.208 80.8990   2
  -3 -14   6 26.3560 48.7460   1
   3 -14  -5 2065.19 272.425   2
  -3 -14   5 1006.33 124.014   1
   3 -14  -5 1544.43 569.840   3
   3  14  -5 1523.64 417.194   5
   3 -14  -4 1060.40 158.819   2
  -3 -14   4 1047.78 125.575   1
   3 -14  -4 1351.88 460.968   3
   3  14  -4 952.572 373.683   5
   3 -14  -3 4193.26 301.493   2
   3  14  -3 4466.90 600.064   4
   3 -14  -3 2618.75 588.619   3
  -3  14   3 3915.95 286.802   6
  -3 -14   3 3572.89 194.340   1
   3  14  -3 3296.29 622.905   5
   3  14  -2 1735.56 564.971   5
   3 -14  -2 1188.65 367.559   3
  -3 -14   2 1305.09 111.119   1
   3 -14  -2 1628.21 183.497   2
   3  14  -2 1576.11 347.150   4
   3 -14  -1 2261.51 212.291   2
   3  14  -1 1905.62 583.688   5
   3  14  -1 1907.63 346.904   4
  -3  14   1 2053.87 466.279   5
   3 -14   0 4889.81 302.612   2
   3  14   0 3946.01 432.993   4
  -3  14   0 4751.45 596.626   5
   3 -14   1 1668.27 179.435   2
   3  14   1 1406.54 233.890   4
  -3  14  -1 1100.09 306.015   5
   3  14   2 224.222 115.650   4
  -3 -14  -2 572.614 434.752   3
   3 -14   2 103.300 75.7747   2
   3 -14   3 680.254 138.760   2
   3  14   3 509.072 133.609   4
   3 -14   4 706.721 129.229   2
  -3 -14  -4 571.256 506.930   3
  -3 -14  -5-157.960 435.064   3
   3 -14   5 365.531 112.464   2
  -3 -14  -6 735.469 593.733   3
   3 -14   6 182.067 103.432   2
  -3 -14  -7-167.341 368.816   3
   3 -14   7 161.646 91.1588   2
  -3 -14  -8 212.976 427.800   3
   3 -14   8 93.6282 74.1260   2
   3 -14   8 82.2882 104.582   1
   3 -14   9 417.781 152.756   1
  -3 -14  -9 401.316 498.549   3
  -3 -15  11 134.162 99.3824   1
   3 -15 -10 180.504 378.619   3
  -3 -15  10-21.8480 87.6491   1
  -3 -15   9 138.594 111.816   1
   3 -15  -9 346.053 360.363   3
  -3  15   9 196.628 105.283   1
  -3  15   8 191.355 98.0347   1
  -3 -15   8 239.668 96.1151   1
   3 -15  -8-9.03677 401.048   3
   3 -15  -8 240.001 114.258   2
  -3 -15   7 224.789 85.9874   1
   3 -15  -7-13.9453 80.0314   2
   3 -15  -7 149.193 401.108   3
   3 -15  -6 361.322 227.345   2
  -3 -15   6 193.136 71.3474   1
   3  15  -6 256.543 230.237   5
  -3 -15   5 1434.71 154.740   1
   3 -15  -5 994.890 504.283   3
   3 -15  -5 2023.77 222.149   2
   3  15  -5 1612.87 489.009   5
  -3 -15   4 257.437 68.4317   1
   3 -15  -4 524.567 124.315   2
   3  15  -4 193.002 256.648   5
   3  15  -3 1137.30 438.417   5
  -3  15   3 948.251 156.121   6
   3 -15  -3 662.545 294.483   3
   3 -15  -3 1032.59 166.567   2
   3  15  -3 793.749 312.811   4
   3  15  -2 369.169 195.342   4
   3 -15  -2 368.781 249.103   3
   3 -15  -2 330.462 89.3108   2
   3  15  -2 400.458 335.742   5
   3 -15  -1 1922.68 206.144   2
   3  15  -1 1353.57 297.333   4
  -3  15   1 1855.72 479.371   5
   3  15  -1 965.471 484.962   5
  -3  15   0-8.97237 165.704   5
   3  15   0 25.0996 158.450   4
   3 -15   0 227.711 83.9469   2
  -3 -15  -1 95.7640 322.495   3
   3  15   1 189.283 108.109   4
   3 -15   1 193.662 94.0276   2
  -3  15  -1 316.966 241.378   5
   3 -15   2 1078.37 159.884   2
  -3 -15  -2 320.385 427.950   3
   3 -15   3 617.086 136.163   2
  -3 -15  -3 275.305 437.862   3
   3 -15   4 122.008 77.3071   2
  -3 -15  -4 772.940 623.966   3
  -3 -15  -5 935.415 597.171   3
   3 -15   5 507.868 125.636   2
  -3 -15  -6 53.8532 398.818   3
   3 -15   6 248.650 106.816   2
  -3 -15  -7 728.486 511.935   3
   3 -15   7 114.738 93.4007   2
  -3 -15  -8 633.805 499.749   3
   3 -15   8 424.068 125.251   2
   3 -15   8 439.319 153.522   1
   3 -15   9 236.392 140.127   1
  -3 -16  10 528.085 154.219   1
   3 -16 -10 453.952 362.997   3
   3 -16  -9 230.630 329.173   3
  -3 -16   9 740.565 152.683   1
   3 -16  -8 408.168 146.867   2
   3 -16  -8 609.466 413.268   3
  -3 -16   8 159.028 88.9346   1
   3 -16  -7 1509.23 620.543   3
   3  16  -7 1822.29 530.417   5
  -3 -16   7 1268.64 167.864   1
  -3 -16   6 681.599 121.088   1
   3 -16  -6 801.642 166.082   2
   3 -16  -6 735.943 458.179   3
   3  16  -6 492.067 335.603   5
   3 -16  -5 1620.70 213.618   2
   3  16  -5 947.000 387.069   5
   3 -16  -5 1170.08 494.701   3
   3  16  -4 230.853 308.673   5
  -3  16   4 135.595 93.1996   6
   3 -16  -4-9.71748 76.1237   2
   3 -16  -4-129.133 314.806   3
   3  16  -4 9.41207 249.792   4
   3  16  -3 400.176 305.032   4
   3 -16  -3 749.546 142.129   2
  -3  16   3 584.795 132.356   6
   3 -16  -3 1137.72 480.040   3
   3  16  -3 433.709 332.929   5
   3  16  -2 55.0562 188.729   4
   3 -16  -2 172.739 363.429   3
   3  16  -2 332.050 385.002   5
   3 -16  -2-112.600 77.4842   2
  -3  16   1 258.753 276.046   5
   3  16  -1 384.476 462.266   5
   3  16  -1 84.2917 150.080   4
   3 -16  -1 402.491 117.115   2
  -3 -16   0 1913.54 677.414   3
  -3  16   0 2854.25 550.548   5
  -3  16  -1 14.1019 187.557   5
  -3 -16  -1-91.8694 371.559   3
   3 -16   1 52.7485 56.6759   2
  -3 -16  -2 148.819 464.210   3
   3 -16   2 96.5940 90.8172   2
  -3  16  -2-95.1626 222.306   5
   3 -16   3 1388.36 189.353   2
  -3 -16  -3 1638.14 668.693   3
  -3 -16  -4-50.6950 502.805   3
   3 -16   4 278.398 96.1002   2
  -3 -16  -5 522.064 454.401   3
   3 -16   5 575.057 141.333   2
   3 -16   6-33.5190 79.1548   2
  -3 -16  -6 188.807 454.327   3
   3 -16   7 1077.87 198.969   2
  -3 -16  -7 252.133 507.349   3
   3 -16   8 339.165 150.193   1
   3 -16   8 230.300 128.831   2
   3 -17  -9 559.250 464.375   3
   3 -17  -8 479.962 454.176   3
   3  17  -8 424.361 391.786   5
   3 -17  -7 426.446 453.472   3
   3  17  -7 174.425 296.090   5
   3  17  -6 494.789 333.649   5
   3 -17  -6 937.096 176.485   2
   3 -17  -6 648.063 439.345   3
   3 -17  -5 536.691 138.853   2
   3  17  -5 215.271 313.920   5
   3 -17  -5 818.947 471.360   3
   3  17  -4 809.839 388.457   5
   3  17  -4 746.313 329.194   4
   3 -17  -4 855.269 485.769   3
   3 -17  -4 1900.76 237.582   2
  -3  17   4 1695.91 221.292   6
   3  17  -3 854.523 382.285   4
   3  17  -3 573.587 373.631   5
   3 -17  -3 1095.69 168.173   2
   3 -17  -3 481.656 441.961   3
   3  17  -2-32.7219 326.449   5
   3 -17  -2 376.732 420.358   3
   3 -17  -2 408.752 117.826   2
  -3  17   1 434.629 327.533   5
   3 -17  -1 490.447 119.857   2
  -3  17   0 1868.62 518.195   5
   3 -17   0 2031.39 215.021   2
  -3 -17   0 1674.38 661.470   3
  -3  17  -1-53.4016 232.331   5
   3 -17   1 171.921 77.7412   2
  -3  17  -2 460.739 299.634   5
  -3 -17  -2 567.637 477.947   3
   3 -17   2 453.578 112.385   2
  -3 -17  -3-350.075 450.958   3
   3 -17   3 167.315 97.0269   2
  -3 -17  -4 710.791 657.106   3
   3 -17   4 319.504 113.425   2
   3 -17   5 1161.27 191.190   2
  -3 -17  -5 91.1336 526.173   3
   3 -17   6 1010.11 193.795   2
  -3 -17  -6 651.366 663.596   3
  -3 -17  -7-288.920 495.628   3
   3 -17   7 209.511 124.939   2
   3 -18  -8 326.356 487.568   3
   3  18  -7 256.644 407.528   5
   3 -18  -7 509.062 497.849   3
   3  18  -6 678.841 375.249   5
   3 -18  -6 755.103 560.763   3
   3 -18  -5 150.794 419.502   3
   3  18  -5 503.869 343.741   5
  -3  18   5 118.657 95.4014   6
   3  18  -4 895.684 484.601   5
   3 -18  -4 545.718 524.389   3
  -3  18   4 1154.43 203.876   6
   3 -18  -3 600.359 142.039   2
   3  18  -3 388.023 353.235   5
   3 -18  -3 691.134 488.587   3
   3  18  -2 560.194 488.017   5
   3 -18  -2 470.121 424.117   3
   3 -18  -2 350.418 113.734   2
   3 -18  -1 511.146 503.296   3
  -3  18   1 128.621 307.691   5
   3 -18  -1 555.508 128.914   2
  -3 -18   0 733.912 576.226   3
  -3  18   0 2392.56 590.375   5
  -3  18  -1 252.820 302.177   5
  -3 -18  -1-219.004 424.104   3
   3 -18   1 197.892 97.9396   2
  -3 -18  -2 184.144 465.696   3
  -3  18  -2-77.3163 241.554   5
   3 -18   2 44.1865 77.0223   2
   3 -18   3 1034.48 172.445   2
  -3  18  -3 858.642 417.416   5
  -3 -18  -3 304.904 470.053   3
   3 -18   4 1417.19 211.105   2
  -3 -18  -4 1121.43 738.062   3
  -3 -18  -5-81.6874 495.173   3
   3 -18   5 194.244 104.403   2
   3 -18   6 4385.42 377.915   2
  -3 -18  -6 2886.12 986.630   3
   3 -18   7 410.278 147.023   2
   3 -19  -7 150.226 445.290   3
   3  19  -6 9.50572 345.835   5
   3 -19  -6 307.507 565.292   3
  -3  19   6 50.6891 105.294   6
   3  19  -5 285.369 471.931   5
   3 -19  -5-222.910 528.879   3
   3 -19  -4 428.372 520.156   3
   3  19  -4 763.584 551.912   5
   3  19  -3 207.580 458.092   5
   3 -19  -3-179.851 402.913   3
   3  19  -2 840.000 590.599   5
   3 -19  -2 115.721 471.167   3
  -3 -19   1-129.260 425.324   3
   3 -19  -1 205.043 460.836   3
  -3  19   0 602.922 440.801   5
  -3 -19   0 93.2055 400.368   3
  -3 -19  -1 577.578 631.095   3
  -3  19  -1 658.098 444.472   5
   3 -19   1 329.102 109.945   2
  -3  19  -2 696.390 451.734   5
  -3 -19  -2 527.946 509.942   3
   3 -19   2 441.409 125.492   2
  -3 -19  -3 401.975 499.285   3
  -3  19  -3 111.786 273.571   5
   3 -19   3 40.2609 94.4811   2
  -3  19  -4 249.707 373.760   5
   3 -19   4 552.838 147.871   2
  -3 -19  -5-80.7892 502.859   3
   3 -19   5 134.992 115.230   2
   3 -19   6 145.702 116.096   2
   3 -20  -6-50.1026 494.360   3
   3 -20  -5 1552.91 800.293   3
   3  20  -4 458.687 640.810   5
   3 -20  -4 845.029 638.774   3
   3  20  -3 2285.56 856.269   5
   3 -20  -3 1344.35 689.600   3
   3 -20  -2 226.191 462.909   3
  -3 -20   1-268.710 482.474   3
   3 -20  -1 163.047 440.519   3
  -3 -20   0 1032.44 589.590   3
  -3  20   0 1371.83 588.892   5
   3 -20   0 1330.81 659.542   3
  -3 -20  -1-666.590 592.204   3
  -3  20  -1 549.907 450.544   5
  -3  20  -2-44.0566 336.763   5
  -3 -20  -2-275.402 578.574   3
  -3  20  -3 1409.44 587.435   5
  -3 -20  -3 331.563 561.489   3
  -3  20  -4 680.517 451.284   5
  -3  20  -5 1866.53 657.624   5
   3 -21  -4 453.698 599.597   3
   3 -21  -3 86.6283 546.269   3
   3 -21  -2 80.2523 507.618   3
   3 -21  -1 2184.41 809.178   3
   3 -21   0 226.926 599.526   3
  -3  21  -2 578.959 455.213   5
  -3  21  -3-284.889 421.706   5
   3 -22  -2 456.863 609.475   3
   3 -22  -1-43.4360 578.657   3
   3 -22   0 624.033 700.310   3
  -4   0  14 25.0591 77.4632   1
  -4   0  13 9.45154 72.0274   1
  -4   0  12 395.751 124.266   1
  -4   0  11 88.8162 76.5514   1
  -4   0  10 50.7729 61.1255   1
  -4   0   9 538.248 108.627   1
  -4   0   8 7079.71 329.398   1
  -4   0   7 269.977 69.0077   1
  -4   0   6 1411.09 134.991   1
  -4   0   6 476.373 53.9214   7
  -4   0   5 3120.46 309.477   3
  -4   0   5 3852.35 213.108   1
  -4   0   4 24756.2 489.954   6
  -4   0   4 23613.2 647.208   3
  -4   0   4 23453.0 452.470   1
  -4   0   3 1065.02 94.8732   1
  -4   0   3 879.537 104.588   3
   4   0  -3 987.744 160.221   5
  -4   0   2 4523.94 176.868   1
   4   0  -2 4507.12 217.256   6
   4   0  -2 4767.41 188.509   1
   4   0  -2 4612.78 444.039   4
  -4   0   1 5205.39 476.100   4
   4   0  -1 6573.76 502.628   4
  -4   0   1 5846.21 359.539   3
   4   0  -1 5709.81 206.150   1
  -4   0   1 5255.66 185.826   1
  -4   0   1 5712.90 319.993   7
  -4   0   0 34906.2 1148.33   4
   4   0   0 31980.1 440.554   1
   4   0   0 35935.8 1041.67   4
  -4   0   0 33843.3 514.815   2
   4   0   0 31816.9 470.478   2
  -4   0   0 33217.2 842.814   3
  -4   0   0 33609.2 790.467   7
   4   0   1 244.402 52.7938   2
   4   0   1 183.709 166.064   3
  -4   0  -1 249.901 89.7054   7
   4   0   1 314.758 132.769   4
  -4   0  -1 265.474 54.7157   2
  -4   0  -1 232.170 117.675   3
   4   0   2 12361.8 546.888   4
   4   0   2 12782.8 323.618   2
  -4   0  -2 13193.3 537.853   7
  -4   0  -2 12545.2 643.762   3
   4   0   3 32.5914 72.4713   4
   4   0   3 17.9507 36.8203   2
  -4   0  -3 167.376 162.356   3
  -4   0  -3 104.967 99.0328   7
   4   0   4 14825.0 398.013   2
  -4   0  -4 17232.8 928.650   3
  -4   0  -4 17828.8 694.713   7
   4   0   4 15655.6 559.290   4
   4   0   5 36.8589 36.7613   2
  -4   0  -5 129.322 138.570   3
   4   0   6 827.151 111.753   1
  -4   0  -6 532.270 211.086   3
   4   0   7 136.797 63.3121   1
  -4   0  -7-139.305 183.859   3
  -4   0  -8 478.418 234.247   3
   4   0   8 471.790 109.345   1
   4   0   9-2.93591 49.7898   1
  -4   0  -9-277.438 238.073   3
   4   0  10 1719.21 198.841   1
  -4   0 -10 2180.35 472.182   3
   4   0  11-71.0499 62.7357   1
  -4   0 -11 143.614 235.606   3
   4   0  12 133.859 99.0021   1
  -4   0 -12-257.809 211.415   3
   4   0  13 326.124 150.613   1
  -4  -1  14 176.627 116.928   1
  -4   1  14 110.335 104.079   1
  -4  -1  13 78.3410 92.0158   1
  -4   1  13-57.2334 75.4008   1
  -4  -1  12 389.096 111.907   1
  -4   1  12 469.639 116.857   1
  -4   1  11 36.5349 62.9535   1
  -4  -1  11 76.7432 56.3958   1
  -4  -1  10 2932.29 241.093   1
  -4   1  10 2899.69 239.971   1
  -4   1   9 265.274 80.0915   1
  -4  -1   9 312.657 90.3209   1
  -4  -1   8 1666.41 164.877   1
  -4   1   8 1281.26 157.954   1
  -4  -1   7 907.345 121.112   1
  -4   1   7 862.695 111.306   1
  -4  -1   6 6339.93 272.807   1
  -4   1   6 4768.26 245.958   1
  -4  -1   5 9177.02 487.279   3
  -4   1   5 8584.96 517.240   3
  -4  -1   5 10063.7 317.137   1
  -4   1   5 9294.35 317.304   1
  -4   1   4 14957.7 364.948   1
  -4   1   4 14681.4 558.473   3
  -4   1   4 15538.0 340.033   7
  -4   1   4 15924.2 402.938   6
  -4  -1   4 14959.9 391.464   6
  -4   1   3 20152.4 404.833   1
   4  -1  -3 21431.0 595.824   5
  -4   1   3 20125.6 447.782   7
   4   1  -3 24117.7 457.819   1
  -4   1   3 18713.0 463.199   3
  -4  -1   3 21630.1 396.440   1
   4   1  -3 21624.9 729.690   5
  -4   1   2 276.485 81.6572   7
   4   1  -2 279.114 200.736   4
   4  -1  -2 308.308 168.537   4
  -4  -1   2 130.326 53.2458   1
   4   1  -2 165.575 54.9122   1
  -4   1   2 173.529 65.1582   1
   4  -1  -2 238.628 57.5908   1
   4   1  -1 17521.1 376.108   2
   4   1  -1 13516.5 280.838   1
   4   1  -1 15740.7 764.082   4
  -4  -1   1 14004.0 275.536   1
   4  -1  -1 9793.34 564.673   4
   4  -1  -1 9803.53 265.468   1
  -4  -1   1 8426.61 516.381   3
  -4   1   1 11078.2 285.226   1
   4  -1  -1 14630.8 407.022   2
  -4   1   1 8446.06 575.215   4
  -4  -1   1 16150.5 839.752   4
  -4   1   1 10640.7 398.805   7
  -4  -1   1 13403.4 739.076   5
  -4  -1   0 13580.3 724.377   3
   4  -1   0 10934.5 300.706   2
   4  -1   0 10426.0 529.911   4
  -4   1   0 11713.1 397.057   3
   4  -1   0 10875.5 284.453   1
   4   1   0 12303.3 269.075   2
   4   1   0 6547.40 524.866   3
  -4  -1   0 12311.2 283.845   2
   4  -1   0 10953.3 580.078   3
   4   1   0 14749.7 709.174   4
  -4   1   0 10942.7 631.364   4
   4   1   0 13296.7 271.656   1
  -4   1   0 11114.9 443.200   7
  -4   1   0 11379.4 317.946   2
  -4   1  -1 4567.60 202.782   2
  -4  -1  -1 3267.14 155.560   2
   4  -1   1 5918.52 409.251   4
  -4   1  -1 4965.66 325.236   7
   4   1   1 2623.35 308.485   4
   4   1   1 3488.35 484.699   3
   4  -1   1 5169.44 455.847   3
  -4  -1  -1 3523.73 379.415   3
   4   1   1 3380.01 150.194   2
  -4  -1  -1 2878.78 270.083   7
  -4   1  -1 5272.08 349.767   3
   4  -1   1 4836.79 197.760   2
   4   1   2 1571.48 114.288   2
  -4  -1  -2 1475.22 116.016   2
   4  -1   2 1504.64 189.307   4
   4  -1   2 1318.82 295.644   3
  -4  -1  -2 1289.79 280.266   3
  -4   1  -2 1414.06 193.378   7
   4   1   2 1349.62 383.228   3
   4   1   2 2119.18 263.067   4
  -4  -1  -2 1421.89 206.128   7
  -4   1  -2 1434.91 227.155   3
   4  -1   2 1365.82 109.164   2
   4   1   3 13480.7 344.397   2
   4   1   3 12774.4 565.085   4
   4  -1   3 17263.2 618.044   4
   4  -1   3 15532.9 391.523   2
  -4  -1  -3 13740.4 795.621   3
  -4   1  -3 17325.3 646.940   7
  -4  -1  -3 14050.9 591.425   7
  -4   1  -3 15792.7 758.148   3
   4   1   4 5495.42 363.869   4
   4   1   4 4256.12 212.188   2
  -4   1  -4 3879.85 418.083   3
   4  -1   4 4943.28 322.424   4
   4  -1   4 4097.17 220.735   2
  -4  -1  -4 5667.28 562.178   3
  -4  -1  -4 4853.21 366.939   7
   4   1   5 11765.6 365.858   2
   4  -1   5 11598.8 389.208   2
  -4  -1  -5 12879.9 898.509   3
  -4   1  -5 12767.5 818.215   3
   4   1   5 11812.2 358.985   1
  -4  -1  -6 1050.28 202.673   7
   4  -1   6 1075.93 129.178   2
   4   1   6 932.691 110.616   1
  -4   1  -6 1746.77 346.585   3
  -4  -1  -6 1277.04 347.686   3
   4   1   7 4237.85 247.678   1
   4  -1   7 2836.51 217.020   1
  -4  -1  -7 4660.74 602.370   3
  -4   1  -7 3862.15 501.344   3
   4  -1   8 2181.74 200.978   1
  -4   1  -8 3139.67 482.543   3
   4   1   8 3077.15 228.849   1
   4   1   9 295.420 82.9511   1
   4  -1   9 306.711 103.698   1
  -4   1  -9 764.960 282.466   3
  -4  -1  -9 329.591 255.071   3
   4  -1  10 334.507 99.7567   1
   4   1  10 161.369 73.1929   1
  -4  -1 -10 403.817 320.927   3
   4  -1  11 476.225 123.532   1
   4   1  11 683.866 137.838   1
  -4  -1 -12 182.167 272.805   3
   4  -1  12 152.103 99.7934   1
   4   1  12 201.284 101.350   1
   4  -1  13 264.374 125.295   1
   4   1  13 244.914 115.696   1
  -4   2  14 309.333 127.351   1
  -4  -2  14 422.925 131.602   1
  -4  -2  13 252.796 107.842   1
  -4   2  13 316.574 117.891   1
  -4  -2  12 268.389 96.9309   1
  -4   2  12 177.638 77.4308   1
  -4  -2  11-23.6857 56.3886   1
  -4   2  11 50.2338 69.8263   1
  -4  -2  10 3724.68 261.582   1
  -4   2  10 3572.35 271.184   1
  -4  -2   9 4538.79 276.277   1
  -4   2   9 5185.27 298.190   1
   4  -2  -8 579.914 154.236   3
  -4  -2   8 317.329 80.4301   1
  -4   2   8 499.108 101.646   1
  -4  -2   7 638.820 100.520   1
  -4   2   7 417.834 90.7505   1
   4  -2  -7 725.006 161.683   3
   4  -2  -6 1344.31 190.708   3
  -4   2   6 1111.85 125.345   1
  -4   2   5 2478.94 359.363   3
  -4  -2   5 3242.20 186.176   1
   4  -2  -5 2394.39 212.593   3
  -4   2   5 2853.07 182.658   1
  -4  -2   5 3112.27 177.246   6
  -4   2   4 15482.5 703.179   3
  -4  -2   4 13605.3 336.581   1
  -4   2   4 14973.1 379.375   1
   4  -2  -3 15133.5 772.950   4
  -4   2   3 15024.5 518.699   3
  -4   2   3 17308.3 442.588   6
   4   2  -3 17631.6 375.821   1
  -4   2   3 16469.1 400.349   1
   4   2  -3 16984.7 701.970   5
  -4  -2   3 16930.4 340.702   1
   4   2  -2 610.047 206.847   5
   4  -2  -2 1513.55 242.942   4
  -4  -2   2 614.870 66.7749   1
   4   2  -2 673.958 74.6689   1
   4   2  -2 246.606 163.991   4
  -4   2   2 1311.38 110.781   1
   4  -2  -1 91185.3 953.404   2
   4   2  -1 81848.3 1790.09   4
  -4   2   1 79703.0 783.857   1
   4  -2  -1 79091.5 1179.42   7
   4  -2  -1 77354.5 800.408   1
  -4  -2   1 80991.4 612.898   1
   4   2  -1 86622.3 671.838   1
  -4   2   1 72701.3 1575.94   4
   4  -2  -1 81852.1 1544.75   4
  -4  -2   1 86237.7 1828.50   5
   4   2  -1 86464.4 720.237   2
  -4   2   0 12031.8 347.050   2
   4   2   0 11862.3 240.544   2
   4  -2   0 12841.7 590.704   4
   4  -2   0 11686.1 461.421   3
  -4   2   0 11460.6 615.856   4
   4   2   0 13400.5 253.571   1
   4  -2   0 11386.0 302.750   1
   4  -2   0 11921.1 327.499   2
  -4  -2   0 11261.7 772.330   3
   4  -2   0 11369.7 473.858   7
   4  -2   1 1048.90 100.020   2
   4  -2   1 865.606 154.234   4
   4   2   1 2022.35 286.049   4
  -4  -2  -1 1363.62 96.3028   2
   4  -2   1 1190.07 178.212   3
   4   2   1 831.818 282.125   3
  -4  -2  -1 1675.36 342.025   3
  -4   2  -1 911.421 124.325   3
   4   2   1 1548.44 89.9611   1
   4   2   1 1311.29 84.0618   2
   4  -2   2 696.540 156.083   4
  -4   2  -2 238.721 91.5386   3
   4   2   2 401.795 56.5089   2
   4   2   2 357.797 129.914   4
  -4  -2  -2 717.026 230.701   3
   4  -2   2 151.285 111.832   3
  -4  -2  -2 394.714 55.5990   2
   4  -2   2 324.226 70.5009   2
   4   2   3 13167.9 571.266   4
   4   2   3 14109.6 331.933   2
   4  -2   3 18524.8 449.136   2
   4  -2   3 19697.4 609.869   4
  -4   2  -3 19683.4 782.099   3
  -4  -2  -3 16233.4 666.905   7
  -4  -2  -3 15459.6 931.225   3
   4   2   4 7216.37 419.905   4
   4  -2   4 7956.26 306.992   2
   4   2   4 7562.02 275.469   2
  -4  -2  -4 7232.17 665.786   3
  -4   2  -4 8284.52 575.212   3
  -4  -2  -4 7333.42 454.068   7
   4  -2   5 1382.67 141.535   2
  -4   2  -5 1506.50 271.943   3
  -4  -2  -5 1301.39 309.763   3
  -4  -2  -5 1408.26 228.767   7
   4   2   5 991.226 107.340   1
   4   2   5 1219.11 181.855   4
  -4  -2  -6 1577.75 397.901   3
   4  -2   6 1170.80 142.750   2
  -4  -2  -6 1159.56 212.757   7
  -4   2  -6 1098.60 280.533   3
   4   2   6 823.100 106.517   1
   4   2   7 3408.55 216.443   1
   4  -2   7 2911.49 220.782   1
  -4  -2  -7 4068.38 597.004   3
  -4   2  -7 3104.62 424.328   3
  -4  -2  -7 4330.33 399.981   7
   4   2   8 1132.33 134.297   1
  -4  -2  -8 1138.64 378.241   3
  -4   2  -8 1395.59 289.642   3
   4  -2   8 962.107 144.117   1
   4   2   9 1142.93 146.057   1
  -4   2  -9 1666.61 295.243   3
  -4  -2  -9 1537.20 475.085   3
   4  -2   9 768.240 135.649   1
  -4  -2 -10 91.7061 259.918   3
   4  -2  10 118.837 78.5973   1
   4   2  10 92.9371 66.7211   1
   4  -2  11 1184.22 182.525   1
  -4  -2 -11 1653.97 493.375   3
   4   2  11 1093.03 173.524   1
   4  -2  12 222.775 108.687   1
   4   2  12 274.966 104.584   1
  -4  -2 -12 81.6462 263.442   3
   4   2  13-42.3242 77.2390   1
  -4  -3  14 44.1985 93.0746   1
  -4   3  14 227.058 104.345   1
  -4   3  13-26.3652 74.2774   1
  -4  -3  13 33.0364 66.3029   1
  -4   3  12 61.2853 67.7939   1
  -4  -3  12 304.306 105.875   1
  -4  -3  11 177.543 80.7253   1
  -4   3  11 278.185 95.3681   1
  -4  -3  10 265.043 92.7837   1
   4  -3 -10 351.672 186.665   3
  -4   3  10 134.624 79.0360   1
  -4  -3   9 11388.2 443.393   1
   4  -3  -9 13129.2 769.538   3
  -4   3   9 12498.7 463.382   1
   4  -3  -8 2657.36 361.529   3
  -4  -3   8 2318.39 192.533   1
  -4   3   8 2255.85 192.498   1
  -4  -3   7 3907.18 231.091   1
   4  -3  -7 4307.83 408.292   3
  -4   3   7 3810.24 229.171   1
  -4  -3   6 1028.84 117.915   1
   4  -3  -6 1387.16 220.643   3
  -4   3   6 1251.84 137.730   1
  -4   3   5 1197.33 130.647   1
  -4  -3   5 1362.52 120.199   1
  -4   3   5 1258.71 319.225   3
  -4  -3   5 1102.95 111.344   6
   4  -3  -5 1502.01 213.825   3
  -4   3   4 12093.9 684.268   3
  -4  -3   4 13091.4 328.265   1
  -4   3   4 12307.9 355.211   1
   4  -3  -4 13703.4 468.228   3
   4  -3  -3 6827.57 293.533   7
  -4   3   3 6071.42 250.243   1
   4  -3  -3 5777.47 231.791   3
  -4  -3   3 7002.99 215.069   1
   4   3  -3 7939.05 257.883   1
   4  -3  -3 5521.98 441.857   4
  -4   3   3 6084.12 266.943   6
   4   3  -3 6948.53 487.978   5
  -4   3   2 3971.67 196.302   1
   4   3  -2 3338.22 409.949   4
   4  -3  -2 4490.57 387.824   4
   4   3  -2 3643.85 151.089   1
   4  -3  -2 3871.75 243.909   7
  -4  -3   2 3173.68 126.686   1
   4  -3  -2 3177.97 188.717   2
   4   3  -2 3588.68 419.848   5
  -4   3   1 9154.29 554.049   4
   4  -3  -1 9852.73 507.401   4
   4   3  -1 14124.4 288.929   2
   4   3  -1 11305.4 702.389   4
   4  -3  -1 10218.7 418.560   7
   4   3  -1 13071.5 252.162   1
   4  -3  -1 8985.00 253.187   3
  -4  -3   1 11393.3 224.068   1
   4  -3  -1 11242.3 335.773   2
  -4   3   1 11058.7 317.195   1
  -4  -3   1 11553.2 687.968   5
   4   3   0 603.058 208.474   4
   4   3   0 349.838 41.8495   2
   4  -3   0 349.329 72.5512   2
  -4   3   0 245.415 122.811   4
   4  -3   0 285.536 105.346   4
  -4  -3   0 727.595 362.161   5
  -4  -3   0 136.148 218.144   3
   4   3   0 387.259 42.1334   1
   4  -3   0 407.508 96.4229   3
   4  -3   1 207.567 81.2613   4
   4   3   1 107.973 28.2508   1
   4   3   1 102.005 99.6406   4
  -4  -3  -1 43.9388 25.5411   2
   4   3   1 73.0538 185.627   3
   4  -3   1 194.722 94.6950   3
  -4  -3  -1 244.430 209.717   3
   4  -3   1 104.035 45.1557   2
   4   3   1 84.6462 25.3820   2
   4  -3   2 5582.07 237.090   2
   4  -3   2 6145.98 344.832   4
   4   3   2 5680.23 184.222   2
   4   3   2 5657.99 409.824   4
  -4  -3  -2 6374.71 673.848   3
  -4  -3  -2 5590.13 189.325   2
   4  -3   2 4677.58 399.665   3
   4   3   3 528.338 132.941   4
   4  -3   3 554.611 111.239   4
  -4   3  -3 811.393 137.440   3
   4   3   3 606.108 70.4393   2
   4  -3   3 511.008 90.9055   2
  -4  -3  -3 640.381 301.276   3
  -4  -3  -3 609.849 74.6141   2
   4  -3   4 335.221 80.3926   2
   4   3   4 351.668 118.690   4
   4   3   4 323.714 59.6798   1
  -4  -3  -4 252.372 197.183   3
  -4  -3  -4 187.579 102.581   7
  -4   3  -4 413.156 110.820   3
   4   3   5 6650.33 390.168   4
  -4  -3  -5 6622.66 458.485   7
  -4  -3  -5 5963.62 669.284   3
  -4   3  -5 6445.99 448.639   3
   4   3   5 6363.43 246.527   1
  -4  -3  -6 785.625 278.614   3
  -4  -3  -6 1140.79 208.724   7
   4   3   6 842.637 102.851   1
   4  -3   6 910.494 123.910   2
  -4   3  -6 1447.58 232.696   3
   4   3   7 385.178 83.2023   1
   4  -3   7 419.832 91.5637   2
  -4  -3  -7 339.750 252.650   3
  -4  -3  -7 571.040 174.558   7
   4  -3   7 382.593 100.725   1
   4  -3   8 159.365 82.8117   1
  -4  -3  -8 131.743 220.773   3
   4   3   8 70.0849 54.0474   1
   4  -3   9 2014.80 214.764   1
   4   3   9 1739.01 178.086   1
  -4  -3  -9 1958.61 473.434   3
   4  -3  10 52.9463 77.4977   1
   4   3  10 85.9041 55.6321   1
   4  -3  11 11.8624 90.7841   1
  -4  -3 -11 394.830 334.820   3
   4   3  11 115.665 68.9177   1
   4  -3  12 100.916 90.3353   1
   4   3  12 2.61619 73.9768   1
  -4   4  14 205.116 111.987   1
  -4  -4  14 84.0346 78.1292   1
  -4   4  13 183.711 104.016   1
  -4  -4  13 236.566 108.913   1
  -4   4  12 19.2825 68.0714   1
  -4  -4  12 41.7120 60.3978   1
   4  -4 -12 202.263 169.283   3
  -4  -4  11 50.4582 61.6901   1
  -4   4  11 69.2539 60.5493   1
  -4   4  10 27.7302 65.4450   1
  -4  -4  10 124.755 76.7257   1
   4  -4  -9 726.465 233.746   3
  -4  -4   9 547.415 124.302   1
  -4   4   9 595.912 109.657   1
  -4  -4   8 9507.21 390.793   1
  -4   4   8 8987.97 378.538   1
  -4  -4   7 3272.99 220.162   1
  -4   4   7 3354.48 220.329   1
   4  -4  -7 3419.21 387.140   3
   4  -4  -6 90.2585 104.745   3
  -4  -4   6 23.2564 34.4273   1
  -4   4   6 26.5959 37.7928   1
  -4  -4   6 78.4388 41.9344   6
  -4  -4   5 9798.98 311.814   1
  -4   4   5 9116.93 333.855   1
   4  -4  -5 9241.82 516.445   3
  -4   4   4 2066.13 322.637   3
  -4   4   4 2444.90 174.405   1
   4  -4  -4 2274.06 229.906   3
   4  -4  -4 2623.97 167.731   7
  -4   4   3 6733.10 286.119   6
   4  -4  -3 6643.81 456.915   4
   4   4  -3 5828.94 215.814   1
   4  -4  -3 5734.19 317.924   3
  -4  -4   3 5454.95 187.435   1
   4  -4  -3 6816.35 296.965   7
  -4   4   3 7132.23 281.874   1
   4   4  -3 5986.63 484.930   5
   4   4  -2 1462.64 100.303   1
   4   4  -2 949.656 227.123   5
   4  -4  -2 1131.83 164.196   3
   4   4  -2 1769.95 293.624   4
  -4  -4   2 1371.56 84.1667   1
   4  -4  -2 1095.57 143.992   7
  -4   4   2 1055.18 114.526   1
   4  -4  -2 1124.66 185.556   4
   4  -4  -2 1338.24 131.997   2
  -4   4   1 6231.68 435.704   4
   4   4  -1 7681.66 176.653   1
   4   4  -1 6845.76 562.576   4
  -4  -4   1 6764.03 155.319   1
   4  -4  -1 6663.38 349.059   7
   4  -4  -1 6826.99 397.136   4
   4  -4  -1 7060.74 282.171   2
   4  -4   0 3150.90 186.249   2
  -4   4   0 3424.36 332.390   4
   4  -4   0 3527.64 263.811   4
   4   4   0 1899.06 292.905   4
  -4  -4   0 1391.48 351.275   3
   4   4   0 2044.45 77.3736   2
   4   4   0 2391.14 85.8949   1
   4  -4   0 2676.30 197.190   3
  -4  -4  -1 31008.2 373.301   2
   4   4   1 28456.0 970.407   4
   4  -4   1 35154.0 626.059   2
  -4  -4  -1 27057.5 1418.55   3
   4  -4   1 33476.8 779.563   4
   4   4   1 30182.1 333.861   2
   4   4   1 31890.1 322.444   1
   4  -4   1 29436.2 807.327   3
   4  -4   2 3826.35 255.251   4
  -4  -4  -2 3745.08 150.207   2
   4   4   2 3646.22 350.852   4
   4  -4   2 3655.69 199.238   2
   4   4   2 3680.95 141.512   2
  -4  -4  -2 3757.42 562.183   3
   4  -4   2 3838.97 360.527   3
   4   4   3 1882.53 227.765   4
  -4  -4  -3 1773.58 119.382   2
   4  -4   3 1791.79 151.511   2
   4   4   3 1703.35 97.1329   1
  -4  -4  -3 1690.77 410.649   3
   4  -4   4 2612.61 186.949   2
  -4  -4  -4 2019.12 417.674   3
   4   4   4 1802.45 222.256   4
   4   4   4 1646.20 113.565   1
   4   4   5 1405.27 186.208   4
  -4  -4  -5 987.242 201.599   7
   4  -4   5 902.867 121.459   2
   4   4   5 1106.45 101.895   1
   4  -4   6 637.888 109.257   2
  -4  -4  -6 1296.26 227.135   7
   4   4   6 1182.70 119.112   1
  -4  -4  -6 645.648 258.956   3
   4  -4   7 520.708 118.432   2
   4   4   7 843.676 109.563   1
  -4  -4  -7 868.774 205.536   7
  -4  -4  -8 580.827 181.700   7
   4  -4   8 195.961 88.1975   1
   4   4   8 398.228 84.1843   1
  -4  -4  -8 608.768 361.236   3
   4  -4   9 108.634 68.7799   1
   4   4   9 92.9873 59.2835   1
  -4  -4  -9 114.653 306.967   3
   4  -4  10 359.349 110.950   1
  -4  -4 -10 122.505 308.230   3
   4   4  10 289.590 93.4006   1
   4  -4  11 508.904 120.653   1
  -4  -4 -11 340.479 327.257   3
   4   4  11 626.806 128.551   1
  -4  -4 -12 173.617 337.055   3
   4   4  12 333.531 113.603   1
   4  -4  12 112.278 88.8712   1
  -4   5  14 84.0555 87.6394   1
  -4  -5  13 58.5493 66.7423   1
  -4   5  13-41.9842 95.6269   1
   4  -5 -12-68.3903 192.879   3
  -4   5  12 91.7495 67.3604   1
  -4  -5  12 258.835 90.9683   1
  -4   5  11 62.4128 63.4214   1
  -4  -5  11 204.686 95.5197   1
  -4  -5  10 2579.79 233.176   1
   4  -5 -10 2853.61 434.954   3
  -4   5  10 2381.27 220.629   1
  -4   5   9 157.237 80.0391   1
  -4  -5   9 127.726 74.8978   1
  -4  -5   8 60.7822 46.0315   1
  -4   5   8 104.839 70.4972   1
  -4   5   7 559.849 101.596   1
  -4  -5   7 505.738 81.7599   1
   4  -5  -7 629.285 186.346   3
  -4  -5   6 1996.48 153.618   1
  -4   5   6 2578.77 194.060   1
   4  -5  -6 2411.21 333.494   3
  -4  -5   6 1782.74 138.793   6
  -4   5   5 1551.05 149.222   1
  -4  -5   5 1486.71 122.377   1
   4  -5  -5 1563.31 244.671   3
   4  -5  -5 1638.88 126.652   7
   4  -5  -5 1448.02 205.731   5
   4  -5  -4 8473.93 531.343   4
  -4  -5   4 9698.47 281.408   1
   4  -5  -4 8594.54 510.904   3
  -4   5   4 9635.66 350.064   1
   4   5  -3 310.469 148.556   5
   4  -5  -3 555.705 142.255   4
   4   5  -3 332.621 61.4688   1
  -4  -5   3 354.296 51.6082   1
   4  -5  -3 176.852 134.206   3
  -4   5   3 645.308 96.6996   6
  -4   5   3 605.655 88.5211   1
   4   5  -2 659.411 224.838   5
   4   5  -2 577.566 67.3193   1
   4   5  -2 1016.50 267.055   4
   4  -5  -2 370.633 78.9788   2
   4  -5  -2 253.077 118.524   3
   4  -5  -2 91.0882 89.6016   4
  -4   5   2 281.369 70.7760   1
  -4  -5   2 678.472 64.0256   1
  -4   5   2 300.481 62.6858   5
   4   5  -1 19106.4 228.492   2
   4  -5  -1 24038.3 536.418   2
   4   5  -1 19977.4 952.310   4
   4  -5  -1 22896.4 634.289   4
  -4  -5   1 19666.0 246.731   1
  -4   5   1 21003.4 765.920   4
   4   5  -1 21049.5 266.266   1
   4  -5   0 11212.2 359.998   2
   4  -5   0 10605.3 405.928   4
   4   5   0 11216.4 146.427   2
   4   5   0 11153.5 142.818   1
   4   5   1 13559.1 686.992   4
   4  -5   1 14000.1 410.397   2
   4  -5   1 13816.7 459.067   4
  -4  -5  -2 983.622 73.9230   2
  -4  -5  -2 946.228 359.116   3
   4  -5   2 827.936 107.706   2
   4   5   2 903.977 52.5718   1
   4   5   2 989.042 190.583   4
   4   5   3 1277.86 74.9553   1
  -4  -5  -3 1584.19 454.923   3
   4   5   3 1934.10 246.396   4
  -4  -5  -3 1220.00 95.3398   2
   4   5   4 2388.68 253.878   4
   4   5   4 2604.17 129.766   1
   4  -5   4 3260.55 219.538   2
  -4  -5  -4 3312.59 579.733   3
   4   5   5 1390.75 186.907   4
   4  -5   5 1670.80 166.760   2
   4   5   5 1347.17 107.570   1
   4  -5   6 1342.77 162.959   2
   4   5   6 1100.14 110.240   1
  -4  -5  -6 1819.29 446.725   3
  -4  -5  -6 1532.71 253.975   7
   4   5   7 2758.62 184.622   1
  -4  -5  -7 2721.33 313.499   7
   4  -5   7 2562.49 227.204   2
  -4  -5  -7 2924.08 573.864   3
   4  -5   8 715.811 126.234   2
   4   5   8 758.066 101.077   1
  -4  -5  -8 883.866 330.125   3
   4  -5   8 815.619 143.383   1
  -4  -5  -8 1108.60 232.625   7
   4   5   9 133.733 66.4418   1
   4  -5   9 83.1589 71.3303   1
  -4  -5  -9 129.644 341.125   3
  -4  -5  -9 183.162 131.511   7
   4  -5  10 24.1177 76.0643   1
   4   5  10 276.416 94.6301   1
  -4  -5 -10 100.818 278.029   3
  -4  -5 -11-6.60489 292.749   3
   4  -5  11 105.769 78.8029   1
   4   5  11 96.9806 79.7649   1
   4  -5  12 180.300 119.772   1
  -4  -5 -12 727.210 441.358   3
  -4   6  14 287.752 108.686   1
   4  -6 -14 178.448 202.375   3
   4  -6 -13 384.147 264.603   3
  -4  -6  13 560.386 134.268   1
  -4   6  13 305.196 102.480   1
  -4  -6  12-55.1260 80.6724   1
  -4   6  12 92.5023 63.7273   1
  -4   6  11 17.9026 65.3264   1
  -4  -6  11 90.1771 71.8950   1
  -4   6  10 533.877 121.109   1
   4  -6 -10 601.099 235.076   3
  -4  -6  10 374.370 101.643   1
  -4  -6   9 263.146 74.6006   1
  -4   6   9 345.916 93.1329   1
  -4   6   8 324.350 83.4110   1
  -4  -6   8 373.145 82.2516   1
   4  -6  -8 542.258 224.811   3
  -4   6   7 431.141 110.699   1
  -4  -6   7 349.245 78.4848   1
  -4  -6   7 171.873 57.9545   6
   4  -6  -7 562.130 219.438   3
  -4   6   6 2988.07 218.438   1
  -4  -6   6 3239.81 193.806   1
   4  -6  -6 2692.61 350.218   3
   4  -6  -6 2621.80 146.015   7
  -4  -6   5 705.813 87.3134   1
  -4   6   5 905.620 121.698   1
   4  -6  -5 783.447 207.842   3
   4  -6  -5 681.698 135.536   5
  -4   6   4 7440.29 318.138   1
  -4  -6   4 7530.82 245.796   1
   4  -6  -4 6616.21 524.263   3
   4   6  -3 7947.55 257.379   1
  -4   6   3 9164.20 351.437   1
  -4  -6   3 7520.04 217.874   1
   4  -6  -3 7886.48 591.963   3
  -4   6   3 9114.68 345.252   6
   4   6  -3 8770.32 676.778   5
  -4   6   2 18315.8 469.507   1
  -4  -6   2 18199.8 286.668   1
   4   6  -2 17849.7 958.839   4
   4   6  -2 17715.6 1052.37   5
   4  -6  -2 19443.8 586.941   4
  -4   6   2 17020.2 513.232   5
   4   6  -2 18526.8 324.053   1
  -4   6   1 2752.81 273.031   4
   4   6  -1 2224.74 339.513   4
   4  -6  -1 3033.10 208.794   4
   4  -6  -1 2706.68 191.823   2
  -4  -6   1 1927.97 71.7459   1
   4  -6   0 7660.84 310.481   2
   4  -6   0 7507.76 317.569   4
  -4   6   0 7233.95 436.899   4
   4  -6   1 4767.75 247.748   2
   4   6   1 4909.22 430.007   4
  -4  -6  -2 4679.64 706.424   3
   4   6   2 3992.48 376.834   4
   4  -6   2 4903.90 248.118   2
  -4  -6  -2 4354.62 134.695   2
   4   6   3 13795.7 640.410   4
  -4  -6  -3 13002.4 280.111   2
   4  -6   3 11948.0 413.392   2
  -4  -6  -3 12101.7 1140.32   3
   4   6   3 12771.6 208.962   1
   4   6   4 12230.2 569.633   4
   4   6   4 12933.9 262.116   1
  -4  -6  -4 13853.9 1174.16   3
   4   6   5 14692.1 596.946   4
   4  -6   5 15963.6 514.416   2
  -4  -6  -5 15030.3 1229.05   3
   4   6   5 14226.6 322.759   1
   4  -6   6 664.454 121.512   2
   4   6   6 524.097 79.6962   1
  -4  -6  -6 656.452 362.312   3
   4   6   7 3146.93 188.777   1
   4  -6   7 2454.98 228.417   2
  -4  -6  -7 4068.51 672.716   3
  -4  -6  -7 3651.76 388.943   7
  -4  -6  -8 231.302 119.360   7
   4   6   8 285.537 82.3645   1
  -4  -6  -8 734.073 344.867   3
   4  -6   8 377.475 111.475   2
   4  -6   8 654.670 131.093   1
   4   6   9 1627.36 176.862   1
   4  -6   9 1098.50 165.911   1
  -4  -6  -9 2050.35 312.841   7
  -4  -6  -9 1873.69 512.466   3
   4  -6  10 179.576 108.170   1
  -4  -6 -10 114.563 308.089   3
   4   6  10 232.837 81.6710   1
  -4  -6 -11-248.444 320.752   3
   4  -6  11 86.2078 86.0474   1
   4  -6  12 133.617 101.670   1
   4  -7 -14 99.1560 226.910   3
  -4  -7  13 138.236 97.2509   1
  -4   7  13 199.476 104.576   1
  -4   7  12 180.651 84.0970   1
  -4  -7  12 242.419 98.5608   1
  -4   7  11 291.091 100.255   1
  -4  -7  11 226.832 99.3760   1
  -4   7  10 182.105 78.7146   1
   4  -7 -10 180.882 206.631   3
  -4  -7  10-6.53835 65.9176   1
  -4   7   9 92.7813 89.3633   1
  -4  -7   9 184.837 72.5917   1
  -4  -7   9 43.9900 52.8141   6
  -4   7   8 705.349 128.642   1
  -4  -7   8 472.693 90.7178   1
  -4  -7   8 603.452 89.1947   6
  -4   7   7 1515.45 166.946   1
   4  -7  -7 1397.67 297.669   3
  -4  -7   7 1346.87 138.081   1
  -4  -7   6 1328.79 124.730   1
  -4   7   6 1520.66 161.567   1
   4  -7  -6 1461.42 308.856   3
   4  -7  -6 1765.99 293.993   5
   4  -7  -5 41.1297 120.459   4
  -4   7   5 229.760 74.4031   1
  -4  -7   5 225.645 51.3949   1
   4  -7  -5 57.6931 150.176   3
   4  -7  -4 1404.87 186.238   4
  -4  -7   4 1701.87 119.175   1
   4  -7  -4 1503.96 332.395   3
   4   7  -4 1940.47 129.947   2
   4   7  -4 1971.83 367.486   5
  -4   7   4 1740.67 157.304   1
   4  -7  -3 10036.0 382.122   4
  -4  -7   3 9490.02 250.442   1
   4   7  -3 9916.26 241.125   2
   4  -7  -3 10370.6 396.662   2
  -4   7   3 11075.4 395.268   1
  -4   7   3 9824.87 368.680   6
   4   7  -3 9803.34 745.889   5
   4   7  -2 9278.73 721.997   4
   4   7  -2 8523.50 165.737   2
   4  -7  -2 8725.76 308.349   4
  -4  -7   2 8844.49 206.656   1
   4  -7  -2 10206.8 410.750   2
  -4   7   2 8578.84 426.953   5
   4   7  -2 9683.73 814.767   5
   4  -7  -1 1052.50 125.595   2
  -4   7   1 904.159 159.942   4
   4  -7  -1 1134.07 107.759   4
   4   7  -1 935.491 215.846   4
  -4  -7   1 561.899 36.6212   1
  -4   7   0 2891.53 275.338   4
  -4  -7   0 2484.41 477.971   3
   4   7   0 4054.04 426.045   4
   4  -7   0 3496.62 215.775   2
   4   7   1 434.946 131.737   4
  -4  -7  -1 140.651 258.903   3
   4  -7   1 254.000 73.0620   2
  -4  -7  -2 5789.74 136.722   2
   4  -7   2 7311.21 312.502   2
  -4  -7  -2 5172.34 745.411   3
   4   7   2 7043.47 517.702   4
  -4  -7  -3 2183.20 109.969   2
  -4  -7  -3 2107.03 572.652   3
   4  -7   3 1955.36 175.951   2
   4   7   3 1525.75 60.4058   1
  -4  -7  -4 1244.37 104.081   2
   4  -7   4 1409.54 146.286   2
   4   7   4 1436.47 202.077   4
   4   7   4 1341.46 83.0791   1
   4   7   5 2394.91 253.693   4
   4   7   5 2024.16 121.525   1
   4  -7   6 1952.08 195.923   2
   4   7   6 1935.59 135.094   1
  -4  -7  -6 1933.41 523.355   3
   4  -7   7 1913.45 210.078   2
   4   7   7 2011.48 154.821   1
  -4  -7  -7 1941.65 458.106   3
  -4  -7  -7 2312.75 340.009   7
   4  -7   8 1618.49 197.062   2
   4   7   8 1663.25 150.727   1
  -4  -7  -8 2281.93 576.134   3
  -4  -7  -8 2062.85 304.846   7
   4  -7   9 49.5737 75.2194   1
  -4  -7  -9 135.730 340.328   3
   4   7   9 125.519 68.9065   1
  -4  -7  -9 237.627 176.160   7
   4  -7  10 295.398 121.372   1
  -4  -7 -10 949.806 480.770   3
   4  -7  11 241.277 116.775   1
  -4  -7 -11 135.808 394.279   3
   4  -8 -13 294.096 287.821   3
  -4   8  13 167.862 107.369   1
  -4  -8  13 115.911 100.936   1
  -4   8  12 1441.08 195.116   1
  -4  -8  12 1151.36 178.363   1
   4  -8 -12 1242.95 401.252   3
  -4   8  11 334.822 105.142   1
  -4  -8  11 481.236 113.004   1
   4  -8 -11 244.489 244.452   3
  -4   8  10 190.722 82.8746   1
   4  -8 -10 163.037 227.706   3
  -4  -8  10 168.538 83.4209   1
  -4  -8   9 1367.71 158.836   1
  -4   8   9 1058.45 152.437   1
   4  -8  -9 1353.29 339.887   3
  -4   8   8 575.125 123.198   1
  -4  -8   8 419.914 89.2311   1
  -4  -8   7 905.529 111.139   1
  -4   8   7 639.574 118.400   1
   4  -8  -7 536.574 222.586   3
  -4  -8   6 3531.20 207.770   1
   4  -8  -6 3505.50 473.488   3
  -4   8   6 3319.93 239.354   1
   4  -8  -6 3596.20 352.502   5
  -4  -8   5 2098.92 145.952   1
   4  -8  -5 1559.90 200.987   4
   4  -8  -5 2141.38 381.713   3
  -4   8   5 2016.22 177.120   1
   4  -8  -4 7585.05 328.115   4
  -4  -8   4 7195.54 237.585   1
   4  -8  -4 8055.83 734.098   3
   4   8  -4 7187.46 241.939   2
   4   8  -4 7396.07 696.989   5
   4  -8  -3 1951.07 123.212   4
  -4  -8   3 2090.27 116.189   1
   4   8  -3 2018.76 109.478   2
   4  -8  -3 1751.37 352.616   3
  -4   8   3 2457.75 190.697   1
  -4   8   3 1926.56 176.071   6
   4   8  -3 2223.53 394.436   5
   4  -8  -3 2185.32 195.898   2
  -4   8   2 79.9116 121.874   5
  -4  -8   2 228.412 39.0245   1
   4   8  -2 76.3067 19.1714   2
   4   8  -2 634.646 295.845   5
   4  -8  -2 343.480 91.0998   2
   4   8  -2 411.251 228.988   4
   4  -8  -2 240.694 47.5645   4
   4   8  -1 1779.28 396.087   5
   4   8  -1 1483.22 294.766   4
   4  -8  -1 3009.03 220.689   2
  -4  -8   1 1552.85 59.9529   1
  -4   8   1 2965.82 265.154   4
  -4   8   0 1844.11 226.110   4
   4  -8   0 2079.27 174.080   2
   4   8   1 2265.35 311.269   4
   4  -8   1 1960.21 174.025   2
   4  -8   2 3359.30 222.538   2
  -4  -8  -2 3364.09 665.869   3
   4   8   2 4034.99 388.459   4
   4   8   3 3308.49 324.693   4
   4  -8   3 4182.06 258.653   2
  -4  -8  -3 2781.80 702.217   3
  -4  -8  -3 3076.68 122.668   2
   4   8   4 153.450 75.2912   4
  -4  -8  -4 492.139 425.217   3
  -4  -8  -4 174.786 49.3308   2
   4   8   4 153.866 29.2040   1
   4  -8   5 8472.15 391.842   2
  -4  -8  -5 8416.37 1054.26   3
   4   8   5 7094.10 211.975   1
   4   8   5 6218.45 392.772   4
   4  -8   6 12192.9 491.612   2
  -4  -8  -6 10329.4 1120.24   3
   4   8   6 10167.1 295.425   1
   4  -8   7 427.284 124.437   2
   4   8   7 232.425 62.5957   1
  -4  -8  -7 310.821 305.774   3
   4  -8   8 1055.76 169.663   2
  -4  -8  -8 904.848 224.493   7
  -4  -8  -8 1278.79 476.179   3
  -4  -8  -9 170.859 155.852   7
   4  -8   9 152.576 101.183   1
  -4  -8  -9 111.027 295.441   3
  -4  -8 -10 395.544 442.423   3
   4  -8  10 242.837 112.375   1
  -4  -8 -11 483.484 459.710   3
   4  -8  11 257.641 118.194   1
   4  -9 -13 198.350 314.879   3
  -4  -9  13 37.4330 78.4213   1
  -4   9  13-186.998 103.347   1
  -4   9  12 334.939 105.478   1
  -4  -9  12 234.566 103.974   1
  -4   9  11 21.0543 78.1314   1
  -4  -9  11 143.358 95.8780   1
  -4  -9  10 1807.72 196.967   1
  -4   9  10 2111.64 232.702   1
   4  -9 -10 2467.81 489.650   3
  -4   9   9 885.251 154.047   1
  -4  -9   9 719.180 118.638   1
   4  -9  -9 709.624 275.967   3
  -4   9   8 5392.94 329.017   1
  -4  -9   8 4080.79 262.670   1
   4  -9  -8 4358.58 571.944   3
  -4  -9   7 1667.14 160.827   1
  -4   9   7 1836.50 196.713   1
  -4  -9   6 1793.71 157.620   1
   4  -9  -6 1697.81 372.052   3
  -4   9   6 2182.91 208.219   1
   4  -9  -6 1514.77 217.636   4
   4  -9  -5 5.63724 50.4405   4
  -4  -9   5 277.075 66.7547   1
  -4   9   5 365.933 88.8547   1
   4  -9  -5 16.2282 183.730   3
  -4  -9   4 1653.06 121.642   1
   4   9  -4 1436.87 112.998   2
  -4   9   4 1230.75 152.913   1
   4  -9  -4 1358.13 322.989   3
   4   9  -4 1344.75 348.088   5
   4  -9  -4 1393.87 161.548   2
   4   9  -3 276.453 42.5440   2
   4  -9  -3 348.450 107.111   2
   4   9  -3 209.512 190.892   5
   4  -9  -3 597.549 259.557   3
  -4   9   3 423.188 90.3594   6
  -4  -9   3 313.457 51.4141   1
   4  -9  -2 1314.77 166.001   2
   4   9  -2 1032.08 315.838   4
  -4  -9   2 1105.14 75.1356   1
   4   9  -2 949.568 358.935   5
   4   9  -2 728.207 42.2797   2
  -4   9   2 1100.11 224.655   5
   4   9  -1 4439.53 696.860   5
  -4   9   1 3779.18 285.179   4
   4  -9  -1 4623.01 275.873   2
  -4  -9   1 3831.21 93.8322   1
   4   9   0 9208.61 640.680   4
  -4   9   0 7925.79 436.117   4
   4  -9   0 9201.23 366.525   2
   4  -9   1 1027.51 125.123   2
   4   9   1 559.063 172.306   4
  -4  -9  -1 839.410 427.734   3
   4   9   2 286.795 130.556   4
   4  -9   2 699.869 112.298   2
  -4  -9  -2 325.348 294.283   3
  -4  -9  -3 3640.37 703.586   3
   4   9   3 3728.10 335.024   4
  -4  -9  -3 3684.05 121.223   2
   4   9   4 234.112 103.397   4
  -4  -9  -4 406.113 398.828   3
   4  -9   4 317.072 97.0301   2
   4   9   5 466.359 52.8703   1
   4  -9   5 429.820 105.673   2
   4   9   5 488.184 126.860   4
  -4  -9  -5 116.757 386.197   3
   4  -9   6 541.508 121.659   2
  -4  -9  -6 137.883 286.407   3
   4  -9   7 2075.33 219.543   2
  -4  -9  -7 2223.83 575.211   3
   4  -9   8 3418.95 301.121   2
  -4  -9  -8 2924.47 383.027   7
  -4  -9  -8 3792.29 751.530   3
  -4  -9  -9 130.562 125.813   7
   4  -9   9 425.691 128.493   1
  -4  -9  -9 199.882 420.151   3
   4  -9  10 114.738 105.597   1
  -4  -9 -10 37.1950 351.637   3
   4  -9  11 87.9697 96.7348   1
  -4  -9 -11 174.420 377.123   3
  -4  10  13 80.7638 94.2962   1
  -4  10  12-94.5593 80.0812   1
  -4 -10  12 80.4463 103.798   1
   4 -10 -12-23.9548 245.095   3
   4 -10 -11-4.49872 238.624   3
  -4 -10  11 363.936 99.2205   1
  -4  10  11 209.667 108.982   1
  -4 -10  10 583.586 120.384   1
  -4  10  10 643.862 145.951   1
   4 -10 -10 796.091 327.322   3
  -4 -10   9 687.706 125.520   1
  -4  10   9 669.121 134.200   1
  -4  10   8 403.612 115.023   1
  -4 -10   8 423.957 102.716   1
   4 -10  -8 280.823 223.044   3
  -4 -10   7 805.978 119.157   1
   4 -10  -7 1169.68 342.309   3
  -4  10   7 1232.37 166.996   1
  -4 -10   6 1429.28 143.829   1
   4 -10  -6 1828.05 401.734   3
  -4  10   6 2245.62 209.176   1
  -4 -10   5 3524.23 199.462   1
  -4  10   5 4368.74 283.157   1
   4 -10  -5 3845.55 597.128   3
   4  10  -5 3852.70 570.052   5
   4  10  -4 593.588 204.498   5
  -4 -10   4 660.505 88.3989   1
   4 -10  -4 1272.13 426.236   3
  -4  10   4 1358.05 153.474   1
   4 -10  -4 1238.53 164.847   2
   4  10  -3 217.675 222.394   5
   4 -10  -3 42.7213 58.6260   2
   4  10  -3 104.453 163.561   4
   4 -10  -3 314.361 219.798   3
  -4 -10   3 133.086 39.8508   1
   4  10  -3 84.2479 30.1329   2
  -4  10   3 134.963 66.1313   6
  -4 -10   2 16950.3 285.822   1
   4  10  -2 18221.6 1065.04   4
   4  10  -2 16308.4 1228.54   5
   4 -10  -2 19181.9 581.900   2
  -4  10   2 15933.8 848.845   5
   4  10  -2 21099.4 284.969   2
   4  10  -1 2313.69 510.759   5
  -4  10   1 2836.71 232.452   4
   4 -10  -1 4023.46 267.218   2
  -4  10   1 3892.72 392.549   5
  -4 -10   1 2533.33 75.7820   1
   4  10  -1 3164.03 423.470   4
   4  10   0 1128.05 260.515   4
   4 -10   0 1503.64 164.511   2
  -4  10   0 1272.63 186.002   4
  -4 -10   0 713.135 349.074   3
   4  10   1 3876.61 403.140   4
   4 -10   1 3921.78 253.691   2
   4 -10   2 338.616 88.2213   2
   4  10   2 351.203 134.162   4
  -4 -10  -2 449.295 311.532   3
   4 -10   3 825.197 133.647   2
   4  10   3 710.277 169.150   4
  -4 -10  -3 810.983 478.095   3
   4  10   4 380.868 118.565   4
   4 -10   4 617.723 115.658   2
  -4 -10  -4 328.094 417.230   3
   4  10   5 863.287 157.247   4
   4 -10   5 853.621 138.027   2
  -4 -10  -5 883.816 502.878   3
   4 -10   6 1068.19 173.791   2
  -4 -10  -6 1362.23 544.487   3
   4 -10   7 1593.72 194.445   2
  -4 -10  -7 1798.92 559.474   3
  -4 -10  -8 1.29056 271.682   3
   4 -10   8 76.5929 73.1388   2
  -4 -10  -9 190.004 154.622   7
  -4 -10  -9 265.580 365.879   3
   4 -10   9 230.359 113.416   1
   4 -10  10 139.211 110.712   1
  -4 -10 -10-103.372 305.707   3
  -4  11  13 45.3530 94.1194   1
  -4 -11  12-63.1456 82.2246   1
  -4  11  12 100.548 99.0520   1
   4 -11 -11 612.344 353.230   3
  -4 -11  11 429.449 117.141   1
  -4  11  11 200.394 128.174   1
  -4  11  10 424.195 143.371   1
  -4 -11  10-5.10162 67.2125   1
   4 -11 -10 144.396 245.567   3
  -4 -11   9 705.582 130.859   1
  -4  11   9 940.424 159.316   1
   4 -11  -9 1248.57 389.179   3
  -4 -11   8 702.116 123.872   1
  -4  11   8 906.955 155.576   1
  -4 -11   7 909.955 125.570   1
   4 -11  -7 879.681 339.265   3
  -4  11   7 997.656 153.860   1
  -4  11   6 1910.43 204.294   1
  -4 -11   6 1883.84 163.794   1
   4 -11  -6 1421.40 367.367   3
  -4 -11   5 782.004 104.722   1
   4 -11  -5 816.972 323.168   3
  -4  11   5 709.049 124.369   1
   4 -11  -5 647.048 133.786   2
   4  11  -5 632.970 280.050   5
   4 -11  -4 5720.84 708.270   3
  -4 -11   4 6310.20 246.247   1
   4  11  -4 6900.32 759.821   5
   4  11  -3 1607.59 389.916   4
   4  11  -3 1251.75 83.4938   2
  -4 -11   3 1355.05 107.538   1
   4 -11  -3 863.891 386.292   3
   4  11  -3 1219.66 355.478   5
   4 -11  -3 1500.96 177.861   2
  -4  11   3 1906.70 197.469   6
   4  11  -2 10602.8 805.570   4
  -4 -11   2 9915.75 221.715   1
  -4  11   2 10812.1 786.652   5
   4  11  -2 10314.5 1035.08   5
   4 -11  -1 648.450 114.192   2
   4  11  -1 672.495 220.751   4
   4  11  -1 212.610 217.056   5
  -4 -11   1 370.050 31.0968   1
  -4 -11   1 246.686 28.5342   1
  -4  11   1 508.209 195.093   5
  -4 -11   0 481.083 389.207   3
   4  11   0 52.5834 148.292   4
  -4  11   0 229.716 118.416   4
   4 -11   0 227.991 80.6796   2
   4  11   1 1061.13 243.065   4
   4 -11   1 1155.60 144.910   2
   4 -11   2 3378.11 251.830   2
   4  11   2 2580.45 321.852   4
   4  11   3 205.800 105.801   4
   4 -11   3 438.124 103.998   2
   4 -11   4 545.304 116.138   2
   4  11   4 293.704 121.641   4
   4  11   5 276.768 87.3263   4
  -4 -11  -5 514.089 440.130   3
   4 -11   5 229.299 89.8545   2
  -4 -11  -6 331.305 426.649   3
   4 -11   6 332.465 110.727   2
   4 -11   7 1439.35 204.184   2
  -4 -11  -7 2086.48 611.382   3
  -4 -11  -8 464.108 494.461   3
   4 -11   8 517.873 142.816   2
   4 -11   9-28.7376 84.6731   1
  -4 -11  -9-489.630 492.078   3
   4 -11  10 428.341 160.900   1
  -4 -11 -10 472.920 421.157   3
  -4  12  12 249.149 133.099   1
  -4 -12  12 359.124 114.771   1
  -4  12  11-84.3176 79.5616   1
  -4 -12  11 89.9850 92.9100   1
  -4  12  10 942.531 167.728   1
   4 -12 -10 942.487 360.739   3
  -4 -12  10 626.294 132.062   1
  -4 -12   9 152.992 80.2414   1
  -4  12   9 242.996 107.912   1
   4 -12  -9 79.2205 248.554   3
  -4 -12   8 1365.62 175.145   1
  -4  12   8 1459.27 188.699   1
  -4  12   7 534.314 128.474   1
  -4 -12   7 385.901 90.8545   1
  -4 -12   6 1243.68 135.700   1
   4 -12  -6 1101.45 178.062   2
  -4  12   6 1190.50 182.586   1
   4 -12  -6 718.403 364.284   3
   4  12  -6 971.230 363.092   5
  -4 -12   5 1026.00 115.923   1
  -4  12   5 1202.13 166.614   1
   4 -12  -5 664.641 354.420   3
   4 -12  -5 1013.84 163.714   2
   4  12  -5 945.185 349.798   5
   4 -12  -4 2898.61 580.512   3
   4 -12  -4 4334.60 335.506   2
   4  12  -4 3727.88 597.554   5
  -4 -12   4 3551.71 190.423   1
  -4  12   4 3958.55 281.669   6
   4 -12  -3 650.504 139.394   2
  -4 -12   3 659.483 78.3606   1
   4  12  -3 1006.70 306.011   4
   4  12  -3 361.766 274.713   5
   4 -12  -3 390.656 338.901   3
  -4  12   3 612.381 119.609   6
  -4  12   2 587.156 249.108   5
   4 -12  -2 627.051 123.437   2
   4  12  -2 305.160 226.111   4
   4 -12  -2 675.913 319.885   3
  -4 -12   2 389.618 52.6199   1
   4  12  -2 549.084 341.644   5
   4  12  -1 656.846 226.666   4
  -4  12   1 527.961 226.558   5
   4  12  -1 71.8357 242.473   5
  -4 -12   1 317.484 30.2118   1
   4 -12  -1 486.502 103.834   2
   4  12   0 373.267 186.794   4
   4 -12   0 319.672 94.4345   2
   4  12   1 590.884 183.945   4
   4 -12   1 513.330 104.647   2
  -4 -12  -1 141.492 403.300   3
   4  12   2 1067.55 222.569   4
   4 -12   2 676.920 115.820   2
  -4 -12  -2 965.809 481.773   3
   4 -12   3 881.483 146.019   2
   4  12   3 605.365 157.119   4
  -4 -12  -3 327.938 353.639   3
   4 -12   4 1412.20 182.172   2
  -4 -12  -4 1217.14 571.582   3
   4  12   4 1863.84 247.906   4
   4 -12   5 3140.78 274.666   2
   4  12   5 2853.34 275.532   4
  -4 -12  -5 2847.60 740.544   3
   4 -12   6 962.747 163.559   2
  -4 -12  -6 292.227 365.974   3
   4 -12   7 1670.67 225.291   2
  -4 -12  -7 822.057 361.030   3
  -4 -12  -8 81.9289 418.756   3
   4 -12   8 193.042 106.725   2
  -4 -12  -9 353.194 417.045   3
   4 -12   9 1036.93 194.739   1
  -4 -13  12-58.0431 98.6211   1
  -4  13  12 156.416 116.561   1
  -4  13  11 897.195 166.861   1
  -4 -13  11 84.6900 87.1477   1
  -4 -13  10 278.011 104.406   1
  -4  13  10 492.526 142.187   1
   4 -13 -10 547.106 346.775   3
  -4  13   9 1117.20 182.513   1
  -4 -13   9 761.471 151.398   1
   4 -13  -9 797.645 366.465   3
  -4  13   8 682.879 155.885   1
  -4 -13   8 405.246 106.347   1
   4 -13  -8 604.520 338.283   3
  -4 -13   7 781.233 125.883   1
  -4  13   7 908.752 166.285   1
   4 -13  -7 1219.60 450.609   3
  -4 -13   6 523.584 98.6229   1
   4 -13  -6 959.648 442.410   3
   4  13  -6 745.267 356.141   5
   4 -13  -6 779.459 156.651   2
  -4  13   6 694.905 140.456   1
   4  13  -5 862.680 320.607   5
  -4 -13   5 489.134 84.4350   1
   4 -13  -5 1109.70 449.768   3
   4 -13  -4 487.693 331.269   3
  -4 -13   4 327.495 63.9267   1
   4 -13  -4 425.774 111.453   2
   4  13  -4 661.113 315.266   5
  -4  13   4 619.789 126.175   6
   4  13  -3 918.719 410.156   5
   4 -13  -3 953.170 149.400   2
  -4 -13   3 877.598 93.1608   1
   4 -13  -3 500.681 281.112   3
  -4  13   3 1173.32 171.412   6
   4  13  -2 7162.55 707.717   4
   4 -13  -2 7580.48 405.993   2
  -4 -13   2 5840.75 185.766   1
   4  13  -2 5490.83 855.149   5
  -4  13   2 5505.58 656.228   5
   4 -13  -1 2388.47 222.541   2
  -4  13   1 1937.96 357.884   5
   4 -13   0 516.236 116.944   2
   4  13   0 1100.64 268.993   4
  -4 -13   0 514.599 370.290   3
  -4  13   0 799.634 266.862   5
  -4 -13  -1 1822.85 616.396   3
   4  13   1 2670.48 346.053   4
   4  13   2 252.865 132.979   4
  -4 -13  -2 201.655 443.298   3
   4 -13   2 58.1017 72.7193   2
   4  13   3 2003.91 256.511   4
  -4 -13  -3 2056.08 692.953   3
   4 -13   4 657.883 131.053   2
   4  13   4 414.328 127.828   4
  -4 -13  -4 172.310 428.484   3
   4 -13   5 3034.20 277.426   2
   4  13   5 2164.98 227.452   4
  -4 -13  -5 2712.28 776.154   3
   4 -13   6 713.632 150.327   2
  -4 -13  -6-462.684 469.499   3
  -4 -13  -7 1492.54 624.742   3
   4 -13   7 1966.48 254.711   2
   4 -13   8 2042.12 271.131   2
  -4 -13  -8 2127.13 707.456   3
   4 -13   9 243.983 145.253   1
  -4 -13  -9-21.7128 344.992   3
  -4 -14  11-119.790 92.6398   1
  -4  14  11 132.461 123.045   1
  -4  14  10 519.824 135.566   1
  -4 -14  10 343.215 111.058   1
  -4 -14   9 81.9851 76.6470   1
  -4  14   9 73.0108 96.0229   1
   4 -14  -9-104.828 267.980   3
  -4  14   8 162.753 87.3052   1
  -4 -14   8 74.2263 72.8789   1
   4 -14  -8 85.2083 323.289   3
  -4  14   7 225.166 98.5872   1
   4 -14  -7 176.628 93.2637   2
  -4 -14   7 189.622 71.2222   1
   4  14  -7-73.0350 250.599   5
   4 -14  -7-6.97305 267.096   3
   4 -14  -6 684.900 155.692   2
  -4 -14   6 399.135 89.4614   1
   4 -14  -6 362.826 349.763   3
   4  14  -6 295.135 214.636   5
   4  14  -5 241.687 285.531   5
  -4 -14   5 340.788 77.6230   1
   4 -14  -5 374.881 117.240   2
   4 -14  -5 401.507 374.238   3
   4 -14  -4 4954.57 354.720   2
  -4 -14   4 3996.66 210.256   1
   4  14  -4 4197.93 639.743   4
  -4  14   4 4524.07 322.726   6
   4  14  -4 4297.72 718.138   5
   4  14  -3 1359.07 411.580   5
   4 -14  -3 1904.37 221.418   2
   4  14  -3 1027.06 352.334   4
   4 -14  -3 719.641 364.840   3
   4  14  -2 2588.60 456.515   4
   4 -14  -2 4000.18 302.632   2
   4 -14  -2 2176.88 557.355   3
   4  14  -2 3363.68 720.886   5
  -4  14   2 2780.10 500.314   5
   4 -14  -1 652.923 128.092   2
   4  14  -1 467.185 245.091   4
  -4  14   1 388.502 259.250   5
   4  14   0 707.433 256.352   4
  -4 -14   0 221.507 391.249   3
   4 -14   0 609.896 125.369   2
  -4  14   0 442.245 223.375   5
   4  14   1 2959.73 346.082   4
  -4 -14  -1 2127.55 662.106   3
   4  14   2 2207.54 301.633   4
   4 -14   2 2442.79 233.622   2
  -4 -14  -2 1792.21 686.512   3
   4  14   3 2002.59 249.522   4
   4 -14   3 2861.43 267.343   2
  -4 -14  -3 1657.44 646.391   3
   4  14   4 12.7993 75.3386   4
   4 -14   4 248.414 102.582   2
   4 -14   5 2143.29 244.532   2
  -4 -14  -5 1776.18 688.747   3
  -4 -14  -6 186.636 429.536   3
   4 -14   6 550.619 141.659   2
   4 -14   7 931.791 180.958   2
  -4 -14  -7 841.230 586.639   3
  -4 -14  -8-18.2446 377.153   3
   4 -14   8 407.966 131.440   2
  -4 -15  11 402.160 138.593   1
  -4 -15  10 317.092 124.338   1
  -4  15  10 325.462 119.566   1
  -4  15   9 130.356 103.665   1
  -4 -15   9 26.5012 80.7099   1
   4 -15  -9-83.7887 119.165   2
  -4  15   8 777.815 165.329   1
  -4 -15   8 525.529 129.018   1
   4 -15  -8 519.142 394.242   3
   4  15  -8 381.952 342.836   5
   4 -15  -8 902.773 192.353   2
  -4 -15   7 974.073 141.090   1
   4 -15  -7 1099.00 205.316   2
   4 -15  -7 915.932 436.902   3
   4  15  -7 1153.94 460.716   5
   4  15  -6 591.951 319.679   5
  -4 -15   6 1253.68 144.394   1
   4 -15  -6 1815.53 255.781   2
   4 -15  -6 1640.16 633.663   3
   4  15  -5 572.961 376.047   5
   4 -15  -5 179.548 99.4391   2
   4 -15  -5 226.342 381.681   3
  -4  15   5 314.168 114.541   6
   4 -15  -4 3397.87 297.861   2
   4 -15  -4 1949.85 550.213   3
   4  15  -4 1806.50 496.922   4
  -4  15   4 2751.44 279.336   6
   4  15  -4 2205.60 570.363   5
   4 -15  -3 2489.14 252.392   2
   4  15  -3 1121.23 330.400   4
   4 -15  -3 1202.19 397.155   3
   4  15  -3 1459.72 492.222   5
   4  15  -2 600.865 337.928   5
   4  15  -2 282.241 242.985   4
   4 -15  -2-27.3775 296.210   3
   4 -15  -2 257.586 86.3435   2
   4 -15  -1 1079.88 170.464   2
  -4  15   1 468.769 247.496   5
   4  15  -1 876.498 298.605   4
   4  15   0 2611.25 391.372   4
   4 -15   0 3044.35 262.117   2
  -4  15   0 2098.89 421.921   5
   4  15   1 576.596 185.867   4
  -4 -15  -1 557.972 416.045   3
   4 -15   1 1341.71 181.022   2
  -4  15  -1 920.868 300.709   5
   4  15   2 412.800 160.180   4
   4 -15   2 87.2411 71.8222   2
   4 -15   3 663.169 143.539   2
  -4 -15  -3 1462.36 679.216   3
   4 -15   4 1161.79 174.161   2
  -4 -15  -4 1299.32 627.536   3
  -4 -15  -5 376.859 566.099   3
   4 -15   5-89.5162 96.3414   2
  -4 -15  -6 593.182 577.928   3
   4 -15   6 345.547 114.580   2
  -4 -15  -7 1193.31 693.591   3
   4 -15   7 444.064 154.053   2
  -4 -15  -8-20.5551 417.578   3
   4 -15   8 410.794 152.427   2
   4 -16 -10 131.465 117.499   2
   4 -16  -9 174.235 116.240   2
   4  16  -9 1050.51 515.890   5
   4 -16  -8 82.6645 97.5558   2
   4  16  -8 326.385 341.638   5
   4 -16  -7 1790.77 287.060   2
   4  16  -7 964.702 457.008   5
   4 -16  -7 790.112 463.943   3
   4  16  -6 35.3684 249.098   5
   4 -16  -6 301.566 114.330   2
   4 -16  -6 198.004 358.763   3
   4  16  -5 502.390 369.603   5
   4 -16  -5 334.230 119.850   2
   4 -16  -5-112.588 334.508   3
   4  16  -5 170.287 315.352   4
  -4  16   5 78.3526 69.5578   6
   4  16  -4 79.9969 305.519   5
   4  16  -4 157.348 227.146   4
   4 -16  -4 142.145 107.923   2
   4 -16  -4-181.661 406.584   3
  -4  16   4 122.946 98.6618   6
   4 -16  -3 704.432 151.489   2
   4  16  -3 754.274 279.796   4
   4 -16  -3 811.266 396.622   3
   4  16  -3 28.4946 333.357   5
   4  16  -2 80.0483 216.060   4
   4  16  -2-29.9533 294.913   5
   4 -16  -2-429.387 353.392   3
   4 -16  -2 147.930 64.8820   2
   4  16  -1-37.3193 187.978   4
  -4  16   1-93.8366 269.553   5
   4 -16  -1 474.599 121.958   2
   4 -16   0 3144.03 280.080   2
  -4 -16   0 1799.70 663.196   3
   4  16   0 2627.73 387.409   4
  -4  16   0 2082.80 451.545   5
  -4 -16  -1-52.6481 449.451   3
   4 -16   1 5.18624 70.5054   2
  -4  16  -1-169.563 236.881   5
  -4 -16  -2 209.695 412.824   3
   4 -16   2 512.648 134.447   2
  -4 -16  -3-171.942 485.123   3
   4 -16   3 222.099 103.594   2
  -4 -16  -4 464.268 543.318   3
   4 -16   4 147.551 85.5225   2
  -4 -16  -5 531.268 488.971   3
   4 -16   5 360.351 130.412   2
  -4 -16  -6-291.126 493.977   3
   4 -16   6 189.326 111.838   2
  -4 -16  -7-11.2915 412.361   3
   4 -16   7 259.852 126.962   2
   4 -16   8 33.4763 105.234   2
   4 -17  -8 45.8814 113.834   2
   4  17  -8-219.261 375.888   5
   4  17  -7 239.103 333.925   5
   4 -17  -7 81.5015 104.716   2
   4  17  -6 402.826 364.013   5
   4 -17  -6 7.43243 83.2279   2
  -4  17   6 247.498 120.549   6
   4 -17  -6 10.8140 375.055   3
   4  17  -5-257.725 313.035   5
   4  17  -5 274.645 356.948   4
   4 -17  -5 8.45844 78.4588   2
  -4  17   5 132.192 106.306   6
   4 -17  -5-359.603 426.929   3
   4  17  -4 240.492 323.075   4
   4  17  -4 738.833 536.136   5
   4 -17  -4 263.141 115.882   2
   4 -17  -4 868.364 491.034   3
   4  17  -3-196.603 292.938   4
   4 -17  -3 600.328 141.730   2
   4  17  -3 299.654 414.520   5
   4 -17  -3 42.4661 365.354   3
   4  17  -2 88.1018 349.286   5
   4  17  -2 121.257 247.700   4
   4 -17  -2 34.7562 336.779   3
   4 -17  -2 57.1067 98.0095   2
  -4  17   1 833.025 415.381   5
   4 -17  -1-12.8943 289.382   3
  -4 -17   1-359.225 561.297   3
   4 -17  -1 135.965 77.9035   2
  -4 -17   0 510.271 458.565   3
   4 -17   0 160.505 96.6513   2
  -4  17   0-411.132 300.953   5
  -4  17  -1 122.531 286.637   5
  -4 -17  -1 12.9060 567.666   3
   4 -17   1 104.934 89.5779   2
  -4 -17  -2 105.612 466.384   3
   4 -17   2 520.738 147.477   2
  -4  17  -2 283.543 330.325   5
  -4 -17  -3 469.240 519.916   3
   4 -17   3 164.869 113.690   2
  -4 -17  -4 49.0613 509.070   3
   4 -17   4 283.914 107.989   2
  -4 -17  -5 747.020 707.727   3
   4 -17   5 662.344 167.118   2
  -4 -17  -6-526.679 636.495   3
   4 -17   6 231.157 124.837   2
   4 -17   7 611.839 172.042   2
  -4  18   7 21.4277 96.9369   6
   4  18  -7 673.377 524.090   5
   4  18  -6 215.568 345.930   4
  -4  18   6-36.2037 103.115   6
   4 -18  -6-54.8603 90.9024   2
   4  18  -6-232.745 323.459   5
  -4  18   5 260.037 134.615   6
   4 -18  -5 573.365 153.346   2
   4 -18  -5 336.453 510.263   3
   4  18  -5 871.449 550.353   5
   4 -18  -4 896.682 513.145   3
   4  18  -4 579.281 442.903   5
   4  18  -3 66.1675 524.212   5
   4 -18  -3 14.3009 349.191   3
   4 -18  -3 249.787 103.035   2
   4 -18  -2 139.885 367.524   3
   4 -18  -2 253.080 114.630   2
  -4  18   1 1010.66 496.817   5
   4 -18  -1 590.307 440.491   3
  -4 -18   1-129.567 455.810   3
   4 -18  -1 209.635 105.877   2
  -4  18   0 1095.87 460.886   5
   4 -18   0 1574.42 213.956   2
  -4 -18   0 1491.04 679.783   3
  -4  18  -1 1354.82 462.156   5
   4 -18   1 2049.45 247.811   2
  -4 -18  -1 899.895 625.984   3
  -4  18  -2 658.043 362.155   5
   4 -18   2 1305.10 205.581   2
  -4 -18  -2 1306.87 689.790   3
  -4 -18  -3-178.609 466.494   3
   4 -18   3 414.525 128.928   2
  -4  18  -3 444.491 332.187   5
   4 -18   4 1319.26 205.298   2
  -4 -18  -4 1301.46 746.297   3
   4 -18   5 1877.21 259.782   2
  -4 -18  -5 2566.14 904.282   3
   4 -18   6 123.033 115.668   2
  -4  19   7 235.567 133.451   6
  -4  19   6 72.4466 109.063   6
   4  19  -5-326.570 492.380   5
   4 -19  -4-260.005 450.906   3
   4  19  -4 204.157 512.625   5
   4  19  -3 73.2678 385.584   5
   4 -19  -3 55.3516 362.943   3
   4 -19  -3 81.0338 93.8428   2
   4 -19  -2 292.964 482.687   3
   4 -19  -2 182.456 103.953   2
  -4 -19   2 423.097 576.496   3
   4 -19  -1-345.677 437.718   3
   4 -19  -1 97.0241 79.3026   2
  -4 -19   0 88.4237 483.304   3
   4 -19   0 506.113 136.233   2
   4 -19   1 819.275 185.085   2
  -4  19  -1 115.646 298.218   5
  -4 -19  -1 318.063 482.426   3
  -4 -19  -2-240.955 496.537   3
  -4  19  -2 306.162 347.084   5
   4 -19   2 189.998 107.039   2
  -4 -19  -3-62.2289 511.838   3
   4 -19   3 263.047 118.380   2
  -4  19  -3 541.424 310.073   5
  -4  19  -4 18.0967 370.352   5
  -4 -19  -4 585.843 667.135   3
   4 -19   4 203.700 149.183   2
   4 -19   5 171.665 105.810   2
   4 -19   6 169.291 115.830   2
   4  20  -3 500.327 509.023   5
  -4 -20   2-92.4969 607.165   3
   4 -20  -2-130.765 453.121   3
   4 -20  -1 34.7302 418.781   3
  -4 -20   1 80.9458 520.003   3
   4 -20   0 231.635 442.864   3
  -4 -20   0 321.006 538.036   3
  -4 -20  -1-521.234 543.525   3
  -4 -20  -2-261.537 671.894   3
  -4  20  -3 1218.61 506.899   5
  -4  20  -4 209.760 349.396   5
   4 -21   0-105.703 517.262   3
  -5   0  14 252.627 117.415   1
  -5   0  13-65.1400 81.6036   1
  -5   0  12 21.6890 70.4918   1
  -5   0  11 224.935 81.0658   1
  -5   0  10 2788.64 232.368   1
  -5   0   9 254.540 86.7175   1
  -5   0   8 3503.39 240.860   1
  -5   0   7 67.1264 43.8051   1
  -5   0   6 4350.62 189.745   7
  -5   0   6 5296.65 256.855   1
  -5   0   5 151.408 61.2566   7
  -5   0   5 91.8493 43.1875   1
  -5   0   5 139.598 63.0778   6
  -5   0   5 136.127 103.088   3
  -5   0   4 1580.14 126.210   1
  -5   0   4 1775.42 168.135   7
   5   0  -4 1606.48 208.322   5
  -5   0   4 1696.01 171.498   3
  -5   0   3 174.857 81.8771   7
  -5   0   3 116.031 43.8672   1
  -5   0   3 87.7957 43.2646   3
  -5   0   2 426.465 125.855   5
   5   0  -2 760.944 267.539   4
  -5   0   2 334.148 118.134   3
  -5   0   2 842.453 142.769   7
  -5   0   2 470.082 69.4820   1
   5   0  -2 431.630 79.2799   2
  -5   0   1 451.053 117.805   7
   5   0  -1 592.915 84.9961   1
  -5   0   1 399.037 119.108   3
  -5   0   1 494.128 73.9725   1
   5   0  -1 566.383 81.9975   2
   5   0   0 124142. 1018.30   2
  -5   0   0 126136. 1732.53   3
   5   0   0 128563. 2122.39   4
  -5   0   0 123440. 1636.30   7
   5   0   0 120912. 986.565   1
   5   0   1 3123.81 346.983   4
   5   0   1 2306.26 145.144   2
  -5   0  -1 2498.80 304.178   3
  -5   0  -1 2684.48 262.249   7
   5   0   2 17806.5 739.940   4
   5   0   2 16922.9 402.234   2
  -5   0  -2 18244.1 704.541   7
  -5   0  -2 17285.9 800.079   3
   5   0   3 2536.29 289.524   4
   5   0   3 1513.51 134.775   2
  -5   0  -3 2230.20 271.741   7
  -5   0  -3 2311.32 343.429   3
   5   0   4 5471.55 383.393   4
   5   0   4 5063.67 251.618   2
  -5   0  -4 5542.78 549.546   3
  -5   0  -4 5658.17 434.215   7
  -5   0  -5 1954.75 386.686   3
   5   0   5 1753.27 162.500   2
   5   0   6 2441.34 198.402   2
  -5   0  -6 3396.20 485.938   3
   5   0   7 26.4054 48.1968   1
  -5   0  -7-96.3996 183.805   3
   5   0   8 1731.83 180.737   1
  -5   0  -8 2308.59 469.065   3
   5   0   9 123.457 72.7573   1
  -5   0  -9 315.681 314.684   3
   5   0  10 674.014 128.430   1
  -5   0 -10 844.368 344.081   3
   5   0  11 147.884 85.2947   1
  -5   0 -11-160.400 197.356   3
   5   0  12 471.208 130.794   1
  -5  -1  14 256.291 126.930   1
  -5   1  14 231.151 105.395   1
  -5  -1  13-11.0018 72.5784   1
  -5   1  13 235.982 99.7009   1
  -5  -1  12 106.144 89.4679   1
  -5   1  12 215.725 101.221   1
  -5  -1  11 362.174 105.960   1
  -5   1  11 327.080 106.933   1
  -5  -1  10 2443.05 225.313   1
  -5   1  10 2496.70 230.429   1
  -5  -1   9 243.953 79.7140   1
  -5   1   9 226.461 81.5358   1
  -5   1   8 21.0504 47.7646   1
  -5  -1   8 6.69838 19.0758   7
  -5  -1   7 1088.89 127.186   1
  -5   1   7 1113.00 132.487   1
  -5   1   6 1493.09 275.122   3
  -5   1   6 2018.83 166.782   1
  -5  -1   6 1954.28 155.784   1
  -5  -1   6 1593.67 151.857   6
  -5   1   5 1804.59 144.147   1
  -5   1   5 1520.32 225.450   3
  -5  -1   5 1415.29 189.005   3
  -5  -1   5 1532.31 130.545   1
  -5   1   5 1731.86 124.254   7
  -5   1   5 2014.55 163.352   6
  -5  -1   5 1405.36 141.733   6
   5   1  -4 205.819 126.037   5
  -5   1   4 361.099 71.9645   1
   5  -1  -4 312.912 99.8623   5
  -5  -1   4 178.139 68.2737   3
  -5   1   4 274.575 76.3414   7
  -5   1   4 157.980 89.4059   3
  -5  -1   4 330.103 67.5857   1
   5   1  -3 11453.3 778.684   4
   5  -1  -3 10528.4 703.270   4
  -5  -1   3 10457.7 292.144   1
  -5   1   3 10917.1 390.391   7
  -5   1   3 10233.2 313.840   1
  -5   1   2 13581.2 342.861   1
   5   1  -2 12828.2 803.702   4
   5  -1  -2 14490.9 791.653   4
  -5   1   2 14155.4 522.015   5
  -5   1   2 13143.5 470.612   7
  -5  -1   2 13571.7 326.432   1
   5   1  -2 13196.3 341.535   1
  -5  -1   2 14542.3 649.977   5
   5  -1  -2 14145.2 381.855   2
   5   1  -1 6258.62 226.992   2
  -5   1   1 7449.26 254.792   1
   5  -1  -1 8074.10 569.880   4
   5   1  -1 6455.35 529.961   4
  -5  -1   1 6268.10 487.455   3
  -5  -1   1 5620.90 194.717   1
  -5   1   1 6039.14 234.448   3
   5  -1  -1 7292.07 272.780   2
  -5   1   1 7106.51 372.572   7
   5   1  -1 6145.25 221.488   1
  -5  -1   1 6351.04 592.876   5
   5   1   0 647.275 76.9519   2
   5  -1   0 482.765 71.8308   2
   5   1   0 716.716 183.684   4
   5  -1   0 591.049 160.315   4
   5   1   0 164.511 153.806   3
   5  -1   0 249.262 122.664   3
  -5   1   0 700.287 128.488   3
  -5  -1   0 708.678 200.960   3
   5   1   0 716.717 82.7246   1
  -5   1   0 514.663 130.949   7
  -5  -1   0 579.140 79.0097   2
  -5  -1  -1 62070.5 748.847   2
   5   1   1 66829.4 1592.81   4
   5  -1   1 77697.5 1532.20   4
   5   1   1 63183.2 715.194   2
  -5  -1  -1 62996.8 1276.65   7
   5   1   1 46434.8 1806.82   3
   5  -1   1 71722.8 1927.14   3
  -5  -1  -1 60512.5 1554.64   3
   5   1   1 64098.7 711.653   1
  -5   1  -1 72032.4 1310.39   3
   5  -1   1 70825.1 809.323   2
  -5   1  -1 75554.7 1343.53   7
   5   1   2 8944.20 523.492   4
   5  -1   2 7400.77 271.415   2
   5  -1   2 7253.64 447.645   4
   5   1   2 9129.14 284.002   2
  -5  -1  -2 9281.37 650.049   3
  -5   1  -2 7087.52 483.565   3
  -5  -1  -2 9397.89 509.599   7
  -5   1  -2 8484.58 484.716   7
   5  -1   3 2610.35 282.637   4
   5  -1   3 2333.47 170.728   2
  -5   1  -3 3005.00 298.191   7
   5   1   3 3335.37 182.983   2
  -5  -1  -3 3294.33 431.345   3
   5   1   3 3368.00 318.514   4
  -5   1  -3 2883.02 340.626   3
  -5  -1  -3 3463.60 330.344   7
   5  -1   4 565.029 132.371   4
  -5   1  -4 607.707 204.564   3
   5  -1   4 422.177 78.4232   2
   5   1   4 292.564 69.1863   2
   5   1   4 420.599 123.942   4
  -5  -1  -4 289.853 163.830   3
  -5  -1  -4 390.115 146.178   7
   5   1   5 1667.72 217.508   4
   5  -1   5 1551.34 152.478   2
   5   1   5 1658.74 152.990   2
  -5  -1  -5 1886.06 386.712   3
  -5   1  -5 2096.59 356.909   3
  -5  -1  -5 1597.61 255.678   7
  -5  -1  -6 1284.87 336.664   3
   5  -1   6 1656.67 169.460   2
   5   1   6 1029.52 124.804   1
  -5   1  -6 1910.98 396.326   3
  -5  -1  -6 1342.67 235.286   7
   5  -1   7 93.3299 56.2089   1
   5   1   7 49.0863 57.6818   1
  -5   1  -7 167.347 168.267   3
   5   1   8 265.809 81.8513   1
  -5  -1  -8 488.298 318.460   3
   5  -1   8 178.507 68.4275   1
  -5   1  -8 529.853 236.840   3
   5  -1   9 308.400 102.690   1
   5   1   9 287.250 88.1477   1
  -5   1  -9 286.583 221.172   3
  -5  -1 -10 52.0397 224.148   3
   5  -1  10 425.944 114.155   1
   5   1  10 274.001 101.860   1
  -5   1 -10 327.420 205.560   3
   5  -1  11 813.734 154.584   1
   5   1  11 740.061 139.790   1
   5  -1  12 46.8863 80.8198   1
   5   1  12-88.8645 112.420   1
  -5  -2  14 438.673 149.599   1
  -5   2  14 316.135 115.621   1
  -5   2  13 541.269 130.801   1
  -5  -2  13 700.443 158.333   1
  -5  -2  12 276.370 102.941   1
  -5   2  12 285.120 94.1288   1
  -5  -2  11 356.957 102.668   1
  -5   2  11 346.406 105.081   1
  -5  -2  10 86.4304 76.0839   1
  -5   2  10 188.706 80.2827   1
  -5   2   9 442.689 103.530   1
  -5  -2   9 473.388 99.4053   1
  -5  -2   8 1299.43 141.798   1
  -5   2   8 1153.22 137.300   1
  -5  -2   7 401.779 91.8730   1
  -5   2   7 348.189 87.2102   1
  -5  -2   6 1072.74 115.474   1
  -5   2   6 809.383 241.534   3
  -5  -2   6 893.190 119.263   6
  -5   2   6 884.000 108.847   1
  -5   2   5 1467.80 147.778   1
  -5   2   5 1774.57 295.242   3
  -5  -2   5 1756.81 144.205   1
  -5  -2   5 1166.36 171.613   3
  -5   2   5 1630.63 159.566   6
   5  -2  -4 1272.36 282.047   4
  -5   2   4 972.762 121.367   1
   5   2  -4 625.746 172.247   5
  -5   2   4 721.406 166.837   3
  -5   2   4 1143.56 135.688   6
  -5  -2   4 521.482 79.5498   1
   5   2  -3 11674.4 810.980   4
   5   2  -3 10401.8 704.015   5
  -5  -2   3 10957.9 289.351   1
  -5   2   3 10256.1 336.846   1
  -5   2   2 666.796 90.4571   1
   5  -2  -2 501.919 203.226   4
  -5  -2   2 391.052 58.2272   1
   5   2  -2 455.454 65.6551   1
  -5   2   2 456.471 97.8857   5
   5   2  -2 424.740 180.631   4
  -5  -2   2 485.951 162.760   5
   5  -2  -2 764.611 109.510   2
   5   2  -1 1995.49 120.143   2
   5  -2  -1 1677.86 141.207   2
   5  -2  -1 1577.74 268.576   4
  -5  -2   1 1546.94 305.970   3
  -5  -2   1 2103.01 120.634   1
   5   2  -1 2165.79 345.450   4
   5   2  -1 1909.94 116.804   1
  -5  -2   1 1901.53 352.775   5
   5  -2   0 2503.44 164.903   2
   5  -2   0 2833.88 325.538   4
   5   2   0 3322.72 147.709   2
   5   2   0 3384.04 149.839   1
  -5  -2   0 3057.91 436.462   3
   5  -2   0 2916.30 301.961   3
   5   2   1 22358.0 941.786   4
   5  -2   1 25081.0 835.643   4
   5  -2   1 23810.7 502.697   2
   5   2   1 20923.4 372.566   2
  -5  -2  -1 21803.6 417.026   2
   5   2   1 21873.6 380.918   1
  -5  -2  -1 22005.1 1080.95   3
   5  -2   1 22882.7 941.752   3
  -5   2  -1 22162.6 633.356   3
   5  -2   2 915.889 194.690   4
   5   2   2 1117.50 101.199   2
  -5  -2  -2 1005.58 208.597   7
  -5  -2  -2 985.924 264.941   3
  -5   2  -2 648.309 162.632   3
   5  -2   2 510.368 85.9729   2
   5   2   3 2842.56 308.366   4
   5  -2   3 3650.02 220.025   2
   5   2   3 2859.48 169.464   2
   5  -2   3 3963.36 326.937   4
  -5  -2  -3 2846.41 434.747   3
  -5  -2  -3 3126.95 326.076   7
  -5   2  -3 3547.71 351.619   3
  -5  -2  -4 879.376 194.755   7
   5   2   4 1011.55 208.346   4
   5  -2   4 873.244 123.739   2
   5   2   4 684.557 95.2824   2
  -5  -2  -4 1051.59 323.111   3
  -5   2  -4 1224.14 243.315   3
   5  -2   4 1356.14 198.464   4
   5   2   5 2300.30 243.323   4
  -5  -2  -5 2478.49 310.679   7
   5  -2   5 1291.00 140.816   2
   5   2   5 2139.98 165.557   2
  -5  -2  -5 2169.74 418.154   3
  -5   2  -5 1318.35 266.997   3
   5   2   5 2081.23 154.408   1
   5  -2   6 2715.86 215.310   2
   5   2   6 3331.28 209.328   1
  -5  -2  -6 4128.50 581.351   3
  -5   2  -6 2588.75 380.015   3
  -5  -2  -6 4033.75 389.071   7
  -5  -2  -7 1216.09 370.587   3
   5   2   7 1171.71 137.483   1
   5  -2   7 918.283 135.722   2
   5  -2   7 1137.45 147.642   1
  -5   2  -7 887.285 245.563   3
   5  -2   8 157.925 93.9028   1
   5   2   8 282.831 84.6774   1
  -5  -2  -8 390.008 253.556   3
  -5   2  -8 364.298 204.385   3
   5   2   9 348.395 93.2367   1
   5  -2   9 364.783 102.737   1
   5  -2  10 231.088 97.8920   1
   5   2  10 42.2544 65.4194   1
  -5  -2 -10-17.9907 275.636   3
   5  -2  11 333.545 118.175   1
   5   2  11 325.127 103.352   1
  -5  -2 -11-6.45289 275.564   3
   5  -2  12 366.010 120.711   1
   5   2  12 404.682 124.629   1
  -5  -3  14 254.214 118.710   1
  -5   3  14 769.815 157.845   1
  -5  -3  13 149.518 83.8831   1
  -5   3  13 292.560 119.070   1
  -5  -3  12 71.4032 84.5738   1
  -5   3  12-19.6616 67.6332   1
  -5  -3  11 144.418 82.1045   1
  -5   3  11 112.146 73.3195   1
  -5  -3  10 1540.47 182.428   1
  -5   3  10 1404.52 169.985   1
  -5  -3   9 642.224 120.588   1
  -5   3   9 542.103 107.203   1
  -5   3   8 905.475 133.344   1
  -5  -3   8 1046.98 133.132   1
  -5  -3   7 428.274 84.2540   1
   5  -3  -7 670.736 140.286   3
  -5  -3   7 567.418 93.7209   6
  -5   3   7 608.944 102.662   1
  -5   3   6 4538.02 245.735   1
  -5   3   6 4465.42 527.212   3
  -5  -3   6 4592.91 231.804   1
  -5  -3   6 4284.46 233.042   6
  -5   3   5 5415.44 262.550   1
  -5   3   5 5981.56 524.332   3
  -5   3   5 5105.65 273.440   6
  -5  -3   5 6169.39 253.314   1
   5  -3  -4 1611.27 295.893   4
   5   3  -4 1897.27 278.862   5
  -5   3   4 1325.58 189.214   3
  -5   3   4 2220.64 171.126   1
  -5  -3   4 1720.60 130.450   1
  -5   3   4 1814.49 176.589   6
  -5   3   3 8087.39 299.614   1
   5   3  -3 8551.60 663.888   5
  -5  -3   3 8559.27 242.326   1
   5   3  -2 10869.5 758.829   4
   5  -3  -2 7739.48 538.860   4
  -5  -3   2 9276.03 244.579   1
  -5   3   2 8055.43 297.373   1
  -5   3   2 7349.07 318.868   5
   5   3  -2 10213.3 280.700   1
   5  -3  -2 8209.99 325.492   2
   5  -3  -1 18395.2 467.870   2
   5   3  -1 15181.3 886.271   4
  -5  -3   1 16099.1 301.264   1
   5   3  -1 16002.5 318.367   2
   5  -3  -1 18326.7 756.524   4
   5  -3  -1 14440.5 461.092   3
   5   3  -1 18283.0 345.100   1
   5   3   0 814.878 73.0873   2
   5  -3   0 909.827 112.400   2
   5  -3   0 984.501 195.799   4
   5   3   0 957.401 77.9703   1
   5   3   0 693.553 223.361   4
   5  -3   0 1016.44 165.356   3
  -5  -3   0 896.942 315.240   3
  -5  -3  -1 481.117 66.3627   2
   5   3   1 458.633 58.6643   2
   5   3   1 459.761 173.504   4
   5  -3   1 456.202 133.463   4
   5   3   1 476.714 57.5233   1
   5  -3   1 269.546 66.0298   2
  -5  -3  -1 449.721 260.544   3
   5  -3   1 349.083 130.976   3
  -5  -3  -2 5950.98 223.660   2
   5  -3   2 4733.94 235.679   2
   5   3   2 6142.89 208.888   2
   5   3   2 7292.38 511.334   4
  -5  -3  -2 7086.40 707.456   3
   5  -3   2 5015.00 361.514   4
   5   3   3 238.165 111.539   4
   5  -3   3 385.106 111.293   4
   5  -3   3 341.931 74.2395   2
  -5  -3  -3 190.450 217.917   3
   5   3   3 228.427 49.0892   2
  -5   3  -3 543.717 126.363   3
   5   3   4 7699.19 277.830   2
   5  -3   4 8073.94 335.187   2
  -5  -3  -4 7537.22 733.507   3
   5   3   4 7454.93 478.534   4
  -5  -3  -4 7641.29 515.231   7
   5   3   5 1472.24 213.632   4
   5  -3   5 1424.14 157.279   2
  -5  -3  -5 1527.91 356.169   3
  -5  -3  -5 1367.61 238.469   7
   5   3   5 1389.26 125.921   1
   5  -3   6 2390.64 214.571   2
  -5  -3  -6 2338.09 489.534   3
  -5  -3  -6 2132.43 292.041   7
   5   3   6 2242.41 171.904   1
  -5  -3  -7 1242.21 254.754   7
   5  -3   7 1248.44 167.979   2
  -5  -3  -7 1116.05 378.273   3
   5   3   7 810.452 120.362   1
   5   3   8 305.035 86.7115   1
   5  -3   8 400.278 108.198   1
  -5  -3  -8 417.467 285.227   3
   5  -3   9 738.601 143.578   1
  -5  -3  -9 372.669 290.249   3
   5   3   9 326.127 87.1534   1
   5  -3  10 142.829 84.7696   1
   5   3  10 241.255 99.6794   1
   5  -3  11 135.829 91.1130   1
   5   3  11 62.4762 72.7394   1
  -5  -3 -11-104.194 323.497   3
   5  -3  12 196.805 108.386   1
  -5  -4  14 54.3349 101.317   1
  -5   4  14-81.2790 89.8208   1
  -5  -4  13 107.744 79.4481   1
  -5   4  13 55.5526 72.1151   1
  -5  -4  12 211.987 90.7707   1
  -5   4  12 108.924 71.2603   1
  -5  -4  11 155.275 91.3468   1
  -5   4  11 118.550 81.6665   1
  -5   4  10 946.218 147.842   1
  -5  -4  10 970.373 151.579   1
   5  -4 -10 965.777 221.922   3
  -5   4   9 1419.99 175.900   1
  -5  -4   9 1699.71 185.152   1
   5  -4  -9 2012.33 299.744   3
   5  -4  -8 238.830 148.831   3
  -5  -4   8 478.137 103.048   1
  -5  -4   8 150.906 60.8961   6
  -5   4   8 242.712 84.5375   1
  -5   4   7 4076.86 248.444   1
  -5  -4   7 3480.39 223.088   1
  -5  -4   7 3375.82 216.688   6
   5  -4  -7 4271.39 383.242   3
  -5   4   6 2004.68 175.522   1
  -5  -4   6 1591.99 138.124   1
   5  -4  -6 1662.55 216.509   3
  -5   4   5 1850.47 171.151   1
  -5  -4   5 2131.83 151.632   1
   5  -4  -5 2208.94 211.876   3
  -5   4   4 32316.8 714.387   6
  -5   4   4 32221.8 660.080   1
  -5  -4   4 28979.0 497.766   1
   5  -4  -4 27996.9 572.509   3
   5  -4  -4 29428.0 1099.28   4
   5   4  -4 29979.1 1151.93   5
   5  -4  -3 9161.04 582.060   4
   5   4  -3 11355.9 321.297   1
   5  -4  -3 8789.18 406.111   7
  -5   4   3 9943.48 338.214   1
  -5  -4   3 10109.9 263.781   1
   5   4  -3 11080.6 840.669   4
   5   4  -3 10877.3 789.707   5
   5  -4  -2 13759.4 481.862   2
   5   4  -2 14477.1 909.539   4
   5  -4  -2 10230.2 580.179   4
  -5  -4   2 13276.7 280.609   1
   5   4  -2 14526.6 317.716   1
  -5   4   2 10430.9 343.226   1
   5   4  -1 1340.93 89.5887   2
   5  -4  -1 1417.16 221.941   4
   5   4  -1 1489.36 277.007   4
   5  -4  -1 1300.41 135.859   2
   5   4  -1 1633.67 101.095   1
   5  -4  -1 1189.41 119.257   3
  -5  -4   1 1510.52 89.9114   1
   5  -4   0 2126.90 164.669   2
   5  -4   0 3022.95 281.575   4
   5   4   0 947.267 68.7536   2
   5   4   0 945.230 221.641   4
  -5  -4   0 1019.64 338.912   3
   5  -4   0 2085.97 209.567   3
   5   4   0 1077.20 74.3917   1
  -5  -4  -1 413.062 66.1462   2
   5   4   1 317.609 43.6854   2
   5   4   1 257.722 116.743   4
   5  -4   1 497.141 77.3949   2
   5   4   1 332.955 41.7357   1
   5  -4   1 536.159 120.787   4
  -5  -4  -1 201.933 240.254   3
   5  -4   1 501.308 145.628   3
   5  -4   2 697.275 145.138   4
  -5  -4  -2 237.931 54.1206   2
   5   4   2 274.633 46.8266   2
   5   4   2 337.651 138.240   4
   5  -4   2 383.857 73.4833   2
   5   4   2 259.752 45.5864   1
  -5  -4  -2 584.871 310.214   3
   5  -4   3 1402.81 171.343   4
   5  -4   3 1277.77 134.573   2
   5   4   3 1245.22 100.347   2
   5   4   3 1233.91 211.801   4
  -5  -4  -3 1321.85 367.750   3
   5   4   4 2360.71 283.264   4
  -5  -4  -4 2414.20 480.515   3
   5  -4   4 2379.45 191.602   2
   5   4   4 2372.49 140.067   1
   5   4   5 4554.99 372.053   4
   5  -4   5 3160.05 236.548   2
  -5  -4  -5 3691.60 560.173   3
   5   4   5 3864.57 195.031   1
  -5  -4  -5 4060.11 407.103   7
   5  -4   6 2283.02 206.188   2
   5   4   6 1560.47 130.563   1
  -5  -4  -6 1810.74 467.429   3
  -5  -4  -6 1906.41 280.445   7
   5  -4   7 295.712 101.649   2
  -5  -4  -7 456.544 167.902   7
   5   4   7 217.854 69.5864   1
   5   4   8 1668.79 159.127   1
  -5  -4  -8 1933.50 502.152   3
   5  -4   8 1274.15 166.095   2
   5  -4   8 1606.50 198.200   1
  -5  -4  -8 1886.70 311.603   7
   5  -4   9 473.685 127.770   1
   5   4   9 299.905 92.2991   1
   5   4  10 913.374 138.026   1
   5  -4  10 1524.24 209.631   1
   5  -4  11 151.762 87.1470   1
  -5  -4 -11 495.878 409.494   3
   5  -4  12 308.443 116.888   1
  -5   5  14 64.6617 86.3107   1
  -5  -5  13 105.351 72.3343   1
  -5   5  13-103.378 81.1339   1
  -5   5  12 5.97624 64.8402   1
   5  -5 -12 135.898 136.033   3
  -5  -5  12 47.2198 69.0078   1
  -5   5  11 358.001 99.4003   1
   5  -5 -11 259.893 166.359   3
  -5  -5  11 250.078 93.0915   1
  -5  -5  10 499.916 110.827   1
  -5   5  10 472.190 107.176   1
   5  -5 -10 442.234 203.901   3
  -5   5   9 461.089 108.375   1
  -5  -5   9 430.620 96.5331   1
   5  -5  -9 600.337 199.877   3
  -5  -5   9 583.368 100.356   6
  -5   5   8 2846.16 228.642   1
  -5  -5   8 2664.85 206.221   1
  -5  -5   8 2446.07 192.452   6
  -5   5   7 9264.74 393.508   1
  -5  -5   7 9278.57 351.714   1
   5  -5  -7 9644.21 588.163   3
  -5   5   6 1130.77 146.530   1
  -5  -5   6 1474.21 135.183   1
  -5   5   6 905.303 309.982   3
   5  -5  -6 1265.15 212.487   3
   5  -5  -6 789.591 130.267   5
   5  -5  -5 785.080 234.124   4
   5  -5  -5 725.682 111.050   7
  -5  -5   5 395.067 70.2142   1
  -5   5   5 716.333 115.357   1
   5  -5  -5 560.984 137.396   3
   5  -5  -4 3564.99 390.757   4
   5  -5  -4 2745.07 219.104   7
   5  -5  -4 2607.06 230.712   3
  -5  -5   4 1871.92 126.641   1
  -5   5   4 3088.24 217.482   1
  -5   5   4 3168.05 232.303   6
   5   5  -4 2396.05 365.061   5
   5   5  -3 1988.37 384.111   4
   5  -5  -3 2515.68 294.788   4
   5   5  -3 1907.50 130.626   1
  -5   5   3 2161.85 173.075   1
   5  -5  -3 2345.31 193.667   2
   5  -5  -3 1775.34 170.819   3
  -5  -5   3 1862.32 113.609   1
   5   5  -3 1947.58 149.557   6
   5   5  -3 1818.93 343.908   5
  -5   5   2 4258.03 231.916   1
   5  -5  -2 4647.25 304.017   2
   5  -5  -2 3429.05 308.129   4
  -5  -5   2 5510.46 170.437   1
   5   5  -2 6663.25 613.036   4
   5   5  -2 3695.39 536.405   5
   5  -5  -2 3359.92 257.763   3
   5   5  -2 6123.30 197.959   1
   5   5  -1 1823.67 313.376   4
   5  -5  -1 5455.39 373.409   4
   5   5  -1 2933.39 116.507   1
   5   5  -1 2717.86 103.402   2
  -5  -5   1 2632.87 102.965   1
  -5  -5   1 1830.12 400.399   3
   5  -5  -1 4645.61 264.247   2
   5  -5  -1 3917.02 208.854   3
  -5   5   1 4669.84 438.843   4
   5  -5   0 432.286 89.6398   2
   5   5   0 191.948 167.200   4
   5  -5   0 505.810 117.650   4
   5   5   0 214.949 31.7057   2
   5   5   0 194.608 29.3320   1
   5  -5   0 369.007 110.831   3
  -5  -5   0 163.248 197.200   3
   5   5   1 1477.26 250.558   4
   5  -5   1 2665.72 194.517   2
   5  -5   1 3069.28 264.213   4
   5  -5   1 2495.16 272.639   3
   5   5   1 1967.25 92.7196   2
   5   5   1 1817.80 76.6656   1
  -5  -5  -1 1443.27 413.622   3
  -5  -5  -1 1928.82 102.205   2
   5   5   2 4419.46 139.756   1
  -5  -5  -2 4226.57 170.499   2
   5  -5   2 4482.06 290.080   4
   5   5   2 4621.70 162.559   2
   5  -5   2 4457.21 246.931   2
   5   5   2 5022.01 456.410   4
  -5  -5  -2 4377.77 681.297   3
  -5  -5  -3 552.973 78.6181   2
   5   5   3 599.599 188.934   4
   5  -5   3 1124.35 133.200   2
   5   5   3 636.277 61.2496   1
  -5  -5  -3 933.431 375.545   3
   5   5   4 1773.28 241.857   4
   5  -5   4 3705.29 244.904   2
  -5  -5  -4 3071.61 573.712   3
   5   5   4 1881.20 119.607   1
   5  -5   5 4258.14 269.802   2
   5   5   5 4034.24 351.102   4
  -5  -5  -5 3527.34 578.221   3
  -5  -5  -5 4501.60 433.716   7
   5   5   5 4126.59 187.872   1
   5  -5   6 9042.78 410.713   2
   5   5   6 9850.96 321.924   1
  -5  -5  -6 10607.0 1036.11   3
   5   5   7 1868.52 156.384   1
   5  -5   7 1578.71 189.551   2
  -5  -5  -7 2112.24 527.098   3
  -5  -5  -7 2316.83 336.080   7
   5  -5   8 2694.20 249.444   2
   5   5   8 2702.78 204.608   1
  -5  -5  -8 2736.54 563.597   3
   5  -5   8 2716.97 254.563   1
  -5  -5  -8 3396.02 390.784   7
   5   5   9 4040.81 252.993   1
  -5  -5  -9 5189.48 826.083   3
   5  -5   9 5333.90 370.759   1
  -5  -5  -9 5569.41 519.879   7
   5  -5  10 146.868 96.8206   1
  -5  -5 -10 335.637 364.156   3
   5  -5  11 131.956 103.370   1
  -5  -5 -11-45.7321 315.578   3
  -5   6  13 175.737 92.6870   1
  -5  -6  13 42.6797 93.4594   1
  -5   6  12 245.933 97.7640   1
  -5  -6  12 77.3796 64.8069   1
  -5  -6  11 32.0024 75.9389   1
   5  -6 -11 53.0194 155.980   3
  -5   6  11 36.6997 59.4769   1
  -5  -6  10 1027.28 137.293   6
  -5   6  10 945.421 153.737   1
  -5  -6  10 897.930 148.039   1
  -5   6   9 677.866 126.119   1
  -5  -6   9 630.646 115.186   1
   5  -6  -9 977.145 269.342   3
  -5  -6   9 647.059 112.372   6
  -5   6   8 1855.95 187.943   1
  -5  -6   8 1894.53 176.546   1
   5  -6  -8 1975.63 318.921   3
  -5   6   7 1064.90 146.174   1
  -5  -6   7 1224.93 136.350   1
   5  -6  -7 991.036 226.959   3
  -5  -6   6 2390.27 173.001   1
  -5   6   6 3135.67 239.307   1
   5  -6  -6 3044.97 338.765   3
   5  -6  -5 615.870 185.250   4
  -5  -6   5 809.203 97.4631   1
  -5   6   5 747.276 122.013   1
   5  -6  -5 773.393 167.986   3
   5  -6  -5 847.760 119.313   7
   5   6  -5 818.341 262.146   5
   5   6  -4 333.602 148.122   5
  -5  -6   4 258.523 50.5271   1
   5  -6  -4 256.830 130.909   4
   5  -6  -4 352.512 95.9596   7
   5  -6  -4 342.016 140.592   3
  -5   6   4 331.016 75.8447   1
  -5   6   4 422.089 98.9840   6
   5   6  -3 1072.46 285.797   5
   5   6  -3 947.424 301.529   4
   5  -6  -3 1230.05 199.818   4
  -5   6   3 1272.56 146.478   1
   5  -6  -3 1058.11 138.384   2
   5  -6  -3 823.086 184.866   3
  -5  -6   3 763.592 73.0774   1
   5   6  -3 884.083 90.5115   1
   5   6  -3 710.460 91.4415   6
   5  -6  -2 887.592 136.626   2
  -5  -6   2 1037.87 73.3739   1
   5   6  -2 1028.13 320.631   5
   5  -6  -2 715.628 168.702   4
   5  -6  -2 639.641 166.703   3
   5   6  -2 1144.54 90.2378   1
   5  -6  -1 17317.8 507.169   2
  -5   6   1 14916.8 734.661   4
  -5  -6   1 13752.8 213.797   1
   5   6  -1 13963.2 871.506   4
   5  -6  -1 17828.8 611.605   4
   5   6  -1 14896.3 237.021   1
   5   6  -1 12924.0 181.932   2
   5   6   0 7813.28 610.722   4
   5  -6   0 7595.68 386.101   4
   5  -6   0 7908.46 339.258   2
   5   6   0 6989.88 118.278   2
   5  -6   0 6609.60 347.681   3
   5   6   0 6597.06 110.000   1
   5   6   1 1431.03 267.463   4
   5  -6   1 1154.50 134.752   2
   5  -6   1 1109.88 141.835   4
  -5  -6  -1 1433.24 438.485   3
   5  -6   1 809.140 177.114   3
   5   6   2 293.420 25.7382   1
   5  -6   2 849.663 122.246   2
   5   6   2 250.116 27.4755   1
   5   6   2 508.853 182.735   4
  -5  -6  -2 688.451 318.054   3
  -5  -6  -2 447.472 58.9253   2
   5   6   3 1639.57 81.6203   1
  -5  -6  -3 1806.94 120.686   2
   5   6   3 2209.61 280.398   4
  -5  -6  -3 2137.12 555.645   3
   5   6   4 428.998 56.2332   1
   5   6   4 263.913 126.811   4
  -5  -6  -4 522.890 299.902   3
   5   6   5 10895.7 302.916   1
   5   6   5 11691.7 599.030   4
  -5  -6  -5 11255.4 1077.68   3
   5   6   6 2013.52 143.031   1
  -5  -6  -6 2258.47 512.621   3
   5   6   6 2561.93 267.392   4
  -5  -6  -6 2079.08 325.724   7
   5  -6   6 2063.34 203.059   2
   5   6   7 3565.12 202.554   1
  -5  -6  -7 3929.63 420.545   7
   5  -6   7 4755.54 327.064   2
  -5  -6  -7 4767.90 748.420   3
   5   6   8 909.715 121.891   1
   5  -6   8 765.003 148.991   2
  -5  -6  -8 1308.37 459.154   3
  -5  -6  -8 1289.51 287.956   7
   5  -6   9 609.791 142.084   1
  -5  -6  -9 297.693 311.900   3
  -5  -6  -9 644.388 212.163   7
   5  -6  10 189.435 118.528   1
  -5  -6 -10 378.363 405.435   3
  -5  -6 -11 473.344 423.639   3
   5  -6  11 138.971 88.5911   1
  -5   7  13 95.9291 102.219   1
  -5  -7  13-38.8975 75.7646   1
  -5   7  12 119.075 101.613   1
  -5  -7  12-166.991 77.7189   1
  -5   7  11 225.807 87.4476   1
   5  -7 -11 58.0538 191.492   3
  -5  -7  11 182.395 72.3477   1
  -5   7  10-14.6077 76.1714   1
  -5  -7  10 60.8347 64.1841   1
   5  -7 -10 90.6651 172.965   3
  -5   7   9 1849.87 203.583   1
  -5  -7   9 1579.52 178.845   1
   5  -7  -9 1952.63 359.952   3
  -5  -7   8 696.707 124.060   1
  -5   7   8 484.184 109.918   1
   5  -7  -8 685.845 240.183   3
  -5  -7   7 539.879 102.687   1
  -5   7   7 777.323 136.277   1
   5  -7  -6 6066.60 514.188   4
  -5  -7   6 6951.80 289.592   1
   5  -7  -6 6754.38 526.695   3
  -5   7   6 7867.86 381.030   1
   5  -7  -6 6628.50 303.012   7
   5  -7  -5 7681.23 526.738   4
  -5   7   5 8902.60 377.418   1
  -5  -7   5 6904.28 261.075   1
   5  -7  -5 7736.82 543.108   3
   5  -7  -5 7839.86 365.212   7
   5   7  -5 7711.53 702.051   5
   5   7  -4 625.739 231.725   5
   5  -7  -4 827.011 179.241   4
  -5   7   4 715.040 124.897   1
  -5  -7   4 529.590 74.0235   1
   5  -7  -4 701.571 212.691   3
  -5   7   4 628.480 115.632   6
   5   7  -3 1636.02 377.179   4
   5  -7  -3 2873.18 267.141   4
   5  -7  -3 2720.20 228.580   2
   5  -7  -3 2116.73 332.432   3
  -5  -7   3 1734.36 107.355   1
  -5   7   3 2581.81 203.718   1
   5   7  -3 1733.00 135.817   6
   5   7  -3 1888.90 386.114   5
   5  -7  -2 2055.84 188.942   2
   5   7  -2 2022.45 390.110   4
   5  -7  -2 2157.64 205.982   4
   5   7  -2 2018.15 85.9854   2
   5  -7  -2 1234.99 247.468   3
  -5  -7   2 1865.28 91.1901   1
  -5   7   2 1822.96 176.925   5
   5   7  -2 1779.17 457.950   5
   5  -7  -1 11629.7 428.109   2
  -5   7   1 10644.4 610.130   4
   5   7  -1 7347.19 636.647   4
   5  -7  -1 12072.7 450.929   4
   5   7   0 7595.30 612.152   4
   5  -7   0 6951.63 324.799   2
   5  -7   0 7501.12 347.532   4
   5   7   1 309.262 154.568   4
  -5  -7  -1 132.576 262.285   3
   5  -7   1 211.786 72.5194   2
  -5  -7  -2 1048.39 71.1477   2
   5   7   2 860.652 214.919   4
   5  -7   2 1330.53 153.820   2
  -5  -7  -2 1507.10 494.564   3
   5   7   3 204.986 22.7059   1
   5   7   3 223.015 100.059   4
   5   7   3 261.556 24.6942   1
   5   7   4 853.931 183.897   4
   5   7   4 590.783 57.5115   1
   5  -7   4 1447.47 173.186   2
  -5  -7  -4 1309.85 459.897   3
   5   7   5 2176.69 267.525   4
   5   7   5 1932.64 122.640   1
  -5  -7  -5 2556.29 592.641   3
   5   7   6 2799.05 280.719   4
   5   7   6 2918.75 169.486   1
  -5  -7  -6 2219.85 556.621   3
  -5  -7  -7 1693.47 296.236   7
   5   7   7 1159.95 123.661   1
   5  -7   7 1713.78 206.373   2
  -5  -7  -7 1697.58 501.615   3
   5  -7   8 907.720 171.517   2
  -5  -7  -8 1385.10 479.372   3
  -5  -7  -8 928.701 232.924   7
   5  -7   9 154.879 88.3578   1
  -5  -7  -9 282.417 174.431   7
  -5  -7  -9-40.6060 297.816   3
   5  -7  10-143.463 82.7641   1
  -5  -7 -10 656.547 435.503   3
   5  -7  11 32.0593 88.9687   1
  -5  -7 -11 571.712 418.222   3
  -5  -8  13 147.451 86.9349   1
  -5   8  13 493.906 143.151   1
  -5  -8  12 348.416 129.178   1
  -5   8  12 278.458 105.286   1
  -5   8  11 536.850 143.732   1
  -5  -8  11 462.937 118.713   1
   5  -8 -11 552.804 291.326   3
  -5   8  10 613.949 137.915   1
  -5  -8  10 431.837 107.867   1
   5  -8 -10 632.554 285.067   3
  -5   8   9-8.12168 77.1507   1
  -5  -8   9-56.9627 60.5927   1
   5  -8  -9-125.704 164.279   3
  -5  -8   8 618.113 110.150   1
   5  -8  -8 270.682 191.706   3
  -5   8   8 397.371 102.869   1
   5  -8  -7 3342.98 428.871   3
  -5   8   7 3605.51 279.931   1
  -5  -8   6 1951.96 167.950   1
   5  -8  -6 1518.61 274.093   3
  -5   8   6 2193.91 209.317   1
   5  -8  -6 1289.22 229.734   4
  -5   8   5 1004.05 142.379   1
   5  -8  -5 1245.84 229.148   4
   5  -8  -5 1183.62 271.545   3
  -5  -8   5 679.926 91.7308   1
   5   8  -5 790.992 290.619   5
   5  -8  -4 915.345 142.158   4
   5   8  -4 843.515 87.6099   2
  -5  -8   4 840.298 86.5911   1
  -5   8   4 1054.24 141.359   1
   5  -8  -4 1064.10 302.576   3
   5   8  -4 1051.30 293.267   5
  -5   8   4 1069.59 144.441   6
   5  -8  -4 1078.01 151.881   2
  -5   8   3 8453.77 376.584   1
   5   8  -3 7426.09 716.415   4
   5  -8  -3 8191.95 361.158   4
   5   8  -3 6977.91 194.922   2
   5  -8  -3 5809.69 546.778   3
  -5  -8   3 6999.13 212.693   1
   5   8  -3 7271.23 264.276   6
   5   8  -3 6845.91 762.755   5
   5  -8  -2 12662.3 474.455   2
   5   8  -2 10383.0 820.399   4
   5   8  -2 9080.79 147.614   2
   5   8  -2 8483.01 136.732   2
   5  -8  -2 6251.05 538.458   3
   5  -8  -2 12531.8 408.241   4
  -5  -8   2 10410.4 209.283   1
  -5   8   2 10661.8 489.588   5
   5   8  -2 9797.56 990.318   5
   5  -8  -1 10500.1 427.991   2
   5   8  -1 6317.73 607.054   4
  -5   8   1 8863.27 547.208   4
  -5  -8   1 4388.21 667.667   3
   5  -8  -1 11545.9 388.021   4
   5  -8   0 1710.44 174.970   2
  -5  -8   0 977.551 329.063   3
   5   8   0 1005.08 245.837   4
   5   8   1 995.894 220.269   4
  -5  -8  -1 536.890 310.295   3
   5   8   2 14611.9 788.693   4
   5  -8   2 16712.4 525.530   2
  -5  -8  -2 13192.1 1291.91   3
  -5  -8  -3 2017.95 106.935   2
   5   8   3 1974.31 268.591   4
  -5  -8  -3 3784.57 757.160   3
   5  -8   3 4133.53 273.888   2
   5   8   4 129.760 92.0621   4
   5   8   4 70.0759 18.2424   1
  -5  -8  -4-4.78870 300.898   3
   5  -8   4 169.006 82.7433   2
   5   8   5 3379.75 328.757   4
   5  -8   5 3594.76 274.057   2
   5   8   5 3138.06 134.906   1
   5   8   6-45.0087 70.3255   4
   5  -8   6 118.553 86.9909   2
  -5  -8  -7 1082.17 261.032   7
   5  -8   7 1009.98 175.962   2
  -5  -8  -7 1288.48 481.374   3
   5  -8   8 2393.56 259.923   2
  -5  -8  -8 1894.96 315.726   7
  -5  -8  -8 2174.26 600.955   3
   5  -8   9 250.632 126.142   1
  -5  -8  -9 390.428 190.011   7
  -5  -8  -9 778.724 497.512   3
   5  -8  10 771.341 170.846   1
  -5  -8 -10 200.728 404.556   3
  -5   9  13-26.5537 87.6536   1
  -5  -9  13-99.6004 85.4853   1
  -5   9  12 51.9169 83.5135   1
  -5  -9  12 126.957 96.6443   1
  -5   9  11 121.276 107.737   1
   5  -9 -11 226.775 254.777   3
  -5  -9  11 137.254 72.8342   1
  -5   9  10 222.166 104.100   1
  -5  -9  10 113.738 75.5595   1
   5  -9 -10 408.046 261.212   3
  -5  -9   9 691.403 123.700   1
  -5   9   9 735.781 141.803   1
   5  -9  -9 384.401 196.130   3
  -5  -9   8 733.351 115.255   1
  -5   9   8 1243.24 178.431   1
   5  -9  -8 1447.35 330.459   3
  -5  -9   7 982.291 122.538   1
   5  -9  -7 1614.22 348.961   3
  -5   9   7 1463.01 186.021   1
   5  -9  -6 446.988 153.223   4
  -5  -9   6 667.427 101.837   1
   5   9  -6 780.629 274.006   5
   5  -9  -6 670.931 219.358   3
  -5   9   6 669.701 120.413   1
  -5   9   5 667.170 130.246   1
   5  -9  -5 370.650 101.506   4
   5   9  -5 647.597 271.312   5
  -5  -9   5 253.007 61.7392   1
  -5   9   5 509.278 110.318   6
   5  -9  -4 1430.95 133.659   4
   5  -9  -4 1466.33 187.494   2
   5   9  -4 1540.34 114.279   2
  -5  -9   4 1812.76 127.307   1
   5  -9  -4 1895.87 401.694   3
  -5   9   4 1946.32 192.255   1
  -5   9   4 1558.23 186.388   6
   5   9  -4 1840.72 410.961   5
   5  -9  -3 689.088 126.501   2
   5   9  -3 790.571 302.122   5
   5  -9  -3 625.770 80.8782   4
   5   9  -3 1088.28 332.252   4
   5   9  -3 793.023 62.6465   2
   5   9  -3 716.944 88.2254   6
  -5  -9   3 841.601 77.0385   1
   5  -9  -3 950.847 291.090   3
  -5   9   2 785.517 161.273   5
   5  -9  -2 800.394 133.115   2
   5   9  -2 898.488 378.349   5
   5   9  -2 776.346 229.171   4
  -5  -9   2 796.246 59.1370   1
  -5   9   1 482.245 152.559   4
   5  -9  -1 718.696 121.155   2
   5   9  -1 956.044 253.572   4
  -5  -9   1 331.118 265.831   3
   5  -9   0 5538.58 312.240   2
   5   9   0 5416.00 539.406   4
   5  -9   1 1133.66 144.187   2
   5   9   1 983.511 217.780   4
  -5  -9  -1 683.581 360.088   3
   5   9   2 7551.04 567.849   4
   5  -9   2 8500.95 384.035   2
   5   9   3 506.651 153.735   4
   5  -9   3 448.842 98.8606   2
   5   9   4-79.4465 89.3225   4
   5  -9   4 173.139 89.0397   2
   5   9   5 1962.21 245.649   4
   5  -9   5 3207.88 271.591   2
  -5  -9  -5 1872.19 574.096   3
   5   9   6 3675.85 322.155   4
   5  -9   6 4329.93 319.128   2
  -5  -9  -7 82.9565 313.611   3
   5  -9   7 222.932 89.3365   2
  -5  -9  -8 2479.15 383.569   7
   5  -9   8 2941.31 291.628   2
  -5  -9  -8 2184.37 598.116   3
  -5  -9  -9 666.961 213.411   7
   5  -9   9 842.871 184.253   1
  -5  -9  -9 271.129 397.798   3
   5  -9   9 563.513 130.496   2
   5  -9  10 523.782 153.807   1
  -5  -9 -10 733.117 461.809   3
  -5  10  13-81.1301 122.575   1
  -5 -10  12 1253.57 201.588   1
  -5  10  12 1108.87 194.171   1
  -5 -10  11-25.7529 80.2955   1
  -5  10  11-32.6373 86.6300   1
  -5  10  10 607.242 144.177   1
  -5 -10  10 613.809 128.490   1
  -5 -10   9 941.832 135.421   1
  -5  10   9 1411.62 199.196   1
   5 -10  -9 1340.58 349.846   3
  -5  10   8 58.5235 85.6255   1
  -5 -10   8 184.358 73.6561   1
   5 -10  -8 320.018 230.071   3
  -5 -10   7 1935.19 170.026   1
   5 -10  -7 1719.71 359.565   3
  -5  10   7 2023.70 215.602   1
  -5  10   6 238.982 81.4730   1
  -5 -10   6 419.124 75.5434   1
   5 -10  -6 602.552 243.922   3
   5  10  -6 353.112 252.591   5
  -5 -10   5 1267.03 124.976   1
  -5  10   5 2301.26 228.262   1
   5 -10  -5 1694.16 395.617   3
   5 -10  -5 1936.08 215.841   2
  -5  10   5 1819.31 201.296   6
   5  10  -5 1628.82 399.478   5
  -5  10   4 11790.7 479.656   1
   5  10  -4 13927.1 1082.35   4
  -5 -10   4 11797.2 323.226   1
   5 -10  -4 11338.8 935.043   3
  -5  10   4 11580.9 508.387   6
   5  10  -4 11695.0 995.053   5
   5  10  -3 2652.47 452.898   4
   5  10  -3 2745.07 100.366   2
   5 -10  -3 2944.20 441.442   3
  -5 -10   3 3534.26 152.951   1
   5  10  -3 2883.32 158.524   6
   5  10  -3 3866.91 652.560   5
   5  10  -2 1567.48 364.940   4
  -5 -10   2 1120.36 69.0499   1
   5 -10  -2 1951.28 204.882   2
   5  10  -2 821.788 386.038   5
  -5  10   2 1315.93 255.118   5
   5  10  -1 2061.80 383.044   4
   5 -10  -1 2495.09 220.125   2
  -5 -10   1 1573.92 466.871   3
  -5  10   1 1566.86 232.215   4
   5  10   0 1298.99 282.345   4
   5 -10   0 1883.84 195.630   2
   5  10   1 36.5940 144.464   4
   5 -10   1 126.590 76.1638   2
   5 -10   2 1115.98 146.984   2
  -5 -10  -2 839.908 375.950   3
  -5 -10  -3-216.560 423.379   3
   5 -10   3 225.996 91.4155   2
   5 -10   4 1149.30 167.112   2
   5  10   4 587.125 169.908   4
  -5 -10  -4 845.085 504.520   3
   5  10   5 5083.16 396.223   4
   5 -10   5 4994.06 339.233   2
  -5 -10  -5 4108.55 793.654   3
   5  10   6 533.445 136.271   4
  -5 -10  -6 214.541 345.951   3
   5 -10   6 472.548 119.735   2
  -5 -10  -7 94.1285 282.817   3
   5 -10   7 236.180 99.1936   2
  -5 -10  -8-144.876 183.305   7
  -5 -10  -8 165.141 317.063   3
   5 -10   8 401.052 136.878   2
  -5 -10  -9-64.9041 321.464   3
   5 -10   9 241.402 112.118   2
   5 -10   9 116.746 98.4196   1
  -5 -10  -9-9.60625 142.874   7
   5 -10  10 500.660 157.958   1
  -5 -10 -10 1425.86 580.902   3
  -5  11  12 362.638 128.818   1
  -5 -11  12 342.171 135.922   1
  -5  11  11 198.395 106.107   1
  -5 -11  11 136.941 89.6037   1
  -5  11  10 250.460 113.344   1
  -5 -11  10 195.530 89.4299   1
  -5 -11   9 731.294 122.682   1
   5 -11  -9 1531.40 378.173   3
  -5  11   9 1273.52 190.999   1
  -5 -11   8 569.838 103.901   1
  -5  11   8 943.880 158.824   1
   5 -11  -8 667.934 291.490   3
  -5  11   7 12.8987 67.9346   1
  -5 -11   7-51.2184 47.8665   1
   5 -11  -7-46.4551 175.667   3
   5  11  -7 294.768 223.755   5
  -5 -11   6 3115.18 193.324   1
  -5  11   6 4498.77 321.923   1
   5 -11  -6 2791.57 488.527   3
   5  11  -6 2968.09 579.695   5
   5 -11  -6 4250.73 321.053   2
  -5 -11   5 2475.86 166.267   1
   5 -11  -5 2444.96 504.149   3
  -5  11   5 3105.86 259.027   1
  -5  11   5 2547.28 242.440   6
   5  11  -5 2037.03 488.104   5
   5 -11  -5 3070.51 274.567   2
  -5 -11   4 4289.47 200.248   1
   5  11  -4 5603.75 696.949   4
   5 -11  -4 3897.49 585.184   3
  -5  11   4 4598.95 325.005   6
   5 -11  -4 5925.15 431.163   2
   5  11  -4 4979.33 712.193   5
   5  11  -3 11795.9 944.539   4
  -5 -11   3 11142.5 270.667   1
   5  11  -3 11156.2 1125.08   5
  -5  11   2 203.251 183.167   5
   5  11  -2 956.172 438.124   5
   5  11  -2 1229.59 360.278   4
   5 -11  -2 190.522 190.388   3
   5 -11  -2 312.432 95.1630   2
  -5 -11   2 395.429 42.4904   1
   5 -11  -1 653.039 124.740   2
   5  11  -1 719.380 275.307   4
  -5  11   1 382.417 165.570   5
   5  11   0 23.1371 160.406   4
   5 -11   0 55.0418 70.8321   2
  -5 -11   0 386.085 366.840   3
   5 -11   1 558.630 125.687   2
   5  11   1 430.530 176.071   4
  -5 -11  -1 945.257 417.061   3
   5  11   2 1210.46 248.577   4
   5 -11   2 969.070 145.509   2
   5  11   3 282.888 127.988   4
   5 -11   3 93.1572 77.2044   2
   5 -11   4 751.920 139.481   2
   5  11   4 619.021 164.765   4
  -5 -11  -4 1142.27 574.890   3
   5 -11   5 728.944 143.344   2
   5  11   5 392.533 125.718   4
  -5 -11  -5 833.115 468.971   3
   5  11   6 369.517 118.104   4
  -5 -11  -6 2.92950 374.948   3
   5 -11   6 296.849 107.526   2
  -5 -11  -7 214.791 325.739   3
   5 -11   7 182.576 102.538   2
  -5 -11  -8 1095.28 528.038   3
   5 -11   8 264.778 122.460   2
   5 -11   9 948.741 187.478   2
  -5 -11  -9 95.1877 407.935   3
   5 -11   9 522.113 150.339   1
  -5 -11  -9 485.037 215.350   7
  -5  12  12 618.232 172.494   1
  -5 -12  12 473.579 150.089   1
  -5  12  11-257.383 113.390   1
  -5 -12  11-30.6728 91.4147   1
  -5  12  10 221.820 108.957   1
  -5 -12  10 122.812 68.8038   1
  -5 -12   9 105.849 57.7771   1
  -5  12   9 310.133 112.162   1
  -5  12   8 1374.30 195.155   1
  -5 -12   8 800.115 129.854   1
   5 -12  -8 1007.56 309.788   3
  -5 -12   7 160.456 66.7127   1
  -5  12   7 212.695 93.0672   1
   5 -12  -7 358.670 238.696   3
   5  12  -7 244.285 269.951   5
   5  12  -6 1547.17 451.846   5
  -5 -12   6 1143.41 125.098   1
   5 -12  -6 1689.41 413.930   3
  -5  12   6 1869.29 218.645   1
   5 -12  -6 1723.03 215.234   2
  -5 -12   5 815.673 97.6572   1
   5  12  -5 1024.07 354.396   5
   5 -12  -5 1266.96 219.688   2
   5 -12  -5 1008.52 343.308   3
  -5  12   5 1070.01 165.431   6
   5  12  -4 162.746 211.696   5
   5  12  -4 440.286 256.580   4
   5 -12  -4 303.595 103.567   2
   5 -12  -4 290.130 319.745   3
  -5 -12   4 165.118 59.3600   1
  -5  12   4 111.116 84.5122   6
   5  12  -3 1976.49 432.902   4
   5  12  -3 1884.69 512.916   5
  -5 -12   3 1676.19 107.277   1
   5 -12  -3 2211.42 532.792   3
   5 -12  -2 8326.98 433.947   2
   5  12  -2 6232.04 681.003   4
  -5  12   2 6591.41 627.850   5
   5  12  -2 5999.46 943.319   5
   5  12  -1 12074.1 890.296   4
   5 -12  -1 13012.8 520.775   2
  -5  12   1 10517.5 701.520   5
   5  12   0 541.251 252.405   4
   5 -12   0 325.980 102.992   2
   5 -12   1 729.070 137.198   2
   5  12   1 875.131 217.180   4
   5 -12   2 2397.88 225.202   2
  -5 -12  -2 1977.96 655.519   3
   5  12   2 1802.87 293.987   4
   5  12   3 4772.71 426.680   4
   5 -12   3 6528.11 386.226   2
  -5 -12  -3 5923.27 1039.02   3
   5 -12   4 697.830 151.645   2
   5  12   4 627.007 165.336   4
  -5 -12  -4 667.454 465.319   3
   5  12   5 1809.36 247.700   4
   5 -12   5 2624.45 260.562   2
  -5 -12  -5 2670.00 753.669   3
  -5 -12  -6 149.053 445.430   3
   5 -12   6 238.568 105.586   2
   5 -12   7 5283.04 397.132   2
  -5 -12  -7 2960.98 806.055   3
   5 -12   8 831.407 177.574   2
  -5 -12  -8 1037.94 543.748   3
  -5 -12  -9 489.650 408.755   3
   5 -12   9 102.045 98.0512   2
   5 -12   9 230.558 127.263   1
  -5  13  12 350.083 151.963   1
  -5 -13  12 358.494 146.493   1
  -5 -13  11-47.2666 79.8809   1
  -5  13  11 73.4168 115.106   1
  -5 -13  10-6.36097 67.2267   1
  -5  13  10 187.204 124.256   1
  -5  13   9-62.6515 93.5224   1
  -5 -13   9 65.1776 63.7690   1
  -5 -13   8-59.6551 72.8676   1
  -5  13   8-7.58768 85.6056   1
   5 -13  -8 361.261 299.856   3
   5  13  -8-129.037 313.154   5
  -5 -13   7 567.851 104.455   1
  -5  13   7 562.874 126.667   1
   5 -13  -7 324.760 246.999   3
   5 -13  -7 719.287 167.734   2
   5  13  -7 505.634 369.801   5
   5  13  -6 297.029 261.802   5
  -5  13   6 373.557 127.184   6
   5 -13  -6 390.098 138.064   2
  -5 -13   6 325.606 76.5788   1
   5 -13  -6 705.281 344.538   3
  -5  13   6 327.270 105.433   1
   5  13  -5 456.455 307.625   5
  -5 -13   5 493.030 81.9543   1
  -5  13   5 849.759 158.879   6
   5 -13  -5 980.182 188.839   2
   5 -13  -5 921.025 426.121   3
   5  13  -4 1258.96 394.483   5
   5 -13  -4 1228.23 191.651   2
   5  13  -4 684.965 303.223   4
   5 -13  -4 1308.85 351.772   3
   5 -13  -3 2513.68 253.539   2
   5  13  -3 1687.62 404.819   4
   5  13  -3 2210.05 604.453   5
   5 -13  -3 1138.14 445.491   3
   5  13  -2 5362.06 634.222   4
  -5  13   2 5990.30 659.842   5
   5  13  -2 4347.89 796.043   5
   5  13  -1 9655.54 794.058   4
   5 -13  -1 11711.2 511.920   2
  -5  13   1 10121.7 755.787   5
   5 -13   0 794.196 142.428   2
   5  13   0 684.594 248.406   4
  -5 -13   0 846.386 470.502   3
   5  13   1 10446.6 709.690   4
   5 -13   1 10113.2 474.037   2
  -5 -13  -2 3896.08 902.349   3
   5  13   2 3711.20 424.992   4
   5  13   3 1403.88 232.417   4
   5 -13   3 1316.58 187.720   2
   5  13   4 3243.76 333.958   4
   5 -13   4 3356.19 296.992   2
   5  13   5 1400.50 225.253   4
   5 -13   5 920.464 165.394   2
  -5 -13  -5 1572.07 657.340   3
   5 -13   6 797.462 186.241   2
  -5 -13  -6 1651.39 713.464   3
   5 -13   7 1232.49 208.833   2
  -5 -13  -7 1857.04 642.962   3
  -5 -13  -8 752.213 576.866   3
   5 -13   8 601.747 153.246   2
  -5  14  11 437.200 150.082   1
  -5 -14  11 361.597 127.383   1
  -5  14  10 83.8203 90.8108   1
  -5 -14  10 251.238 108.564   1
  -5  14   9 617.315 172.858   1
  -5 -14   9 307.554 105.559   1
   5  14  -9 456.318 438.436   5
  -5 -14   8 727.944 123.011   1
  -5  14   8 1230.06 197.625   1
   5 -14  -8 1071.53 199.753   2
   5  14  -8 941.653 429.568   5
   5  14  -7 176.055 354.806   5
   5 -14  -7 41.5584 84.1391   2
  -5  14   7-110.201 85.8016   1
  -5 -14   7 120.056 65.8750   1
   5 -14  -7-7.34071 255.455   3
   5  14  -6 243.665 322.472   5
   5 -14  -6 15.4115 113.613   2
   5 -14  -6 23.8326 264.497   3
  -5  14   6 53.9419 79.3124   6
   5  14  -5 120.439 296.141   4
  -5  14   5 206.477 93.8228   6
   5 -14  -5 48.6448 75.4503   2
   5  14  -5-54.4853 230.911   5
   5 -14  -5 110.008 332.855   3
   5 -14  -4 814.382 165.770   2
   5  14  -4 855.760 381.376   4
   5  14  -4 1132.95 458.658   5
   5 -14  -4 505.515 336.712   3
   5  14  -3 2409.02 638.267   5
   5  14  -3 2347.48 473.996   4
   5 -14  -3 2413.19 581.528   3
   5 -14  -3 3951.12 321.599   2
   5  14  -2 1811.79 592.514   5
   5  14  -2 1985.20 410.545   4
   5 -14  -2 2965.31 274.335   2
   5 -14  -2 1325.39 448.815   3
  -5  14   2 2271.72 470.022   5
  -5  14   1 278.347 183.225   5
   5 -14  -1 603.087 146.653   2
   5  14  -1 315.888 218.745   4
  -5 -14   1 486.954 430.456   3
   5  14   0 4784.71 531.569   4
   5 -14   0 4550.71 324.893   2
  -5 -14   0 3399.17 882.429   3
  -5  14   0 3980.03 519.526   5
   5 -14   1 3097.22 278.180   2
   5  14   1 1885.55 319.136   4
  -5 -14  -1 1647.83 616.147   3
   5  14   2 1473.11 278.488   4
   5 -14   2 1358.42 183.526   2
  -5 -14  -2 1371.21 617.193   3
   5 -14   3 1727.70 219.354   2
  -5 -14  -3 1357.23 623.861   3
   5  14   3 1101.16 211.982   4
   5  14   4 351.205 130.940   4
  -5 -14  -4 437.607 561.403   3
   5 -14   4 341.027 113.419   2
   5 -14   5 1372.47 210.112   2
  -5 -14  -5 1227.78 773.171   3
   5 -14   6 1777.83 234.129   2
  -5 -14  -6 1569.27 748.935   3
  -5 -14  -7-300.096 411.365   3
   5 -14   7 87.4006 114.654   2
  -5 -14  -8-175.603 518.609   3
   5 -14   8 101.317 102.908   2
  -5  15  10 490.111 155.748   1
   5 -15 -10 565.682 191.253   2
   5  15 -10 910.629 536.825   5
   5  15  -9 291.050 376.505   5
   5 -15  -9 246.000 131.224   2
  -5  15   9-22.5769 89.0046   1
  -5  15   8 1501.38 228.249   1
   5 -15  -8 1618.88 254.001   2
   5  15  -8 1260.96 475.981   5
   5  15  -7 652.860 366.499   5
  -5  15   7 147.411 82.4309   6
   5 -15  -7 1144.81 341.149   2
  -5  15   6 194.259 116.520   6
   5  15  -6 185.768 267.280   5
   5 -15  -6 283.908 132.396   2
   5 -15  -6 674.428 411.036   3
   5  15  -5-23.9737 273.123   5
   5  15  -5-166.668 283.353   4
   5 -15  -5 167.877 100.227   2
   5 -15  -5 18.7656 314.771   3
  -5  15   5 61.3541 78.3879   6
   5  15  -4 332.295 334.761   5
   5  15  -4 573.529 306.647   4
   5 -15  -4 3.41320 79.1808   2
   5 -15  -4 742.795 476.783   3
   5  15  -3 1345.98 598.073   5
   5 -15  -3 2089.83 243.104   2
   5  15  -3 1311.17 390.171   4
   5 -15  -3 1192.50 441.853   3
   5 -15  -2 839.858 155.057   2
   5  15  -2 547.929 288.733   4
   5 -15  -2 227.683 287.496   3
  -5  15   1 408.092 223.118   5
   5  15  -1-1.24906 180.328   4
  -5 -15   1 682.456 398.565   3
   5 -15  -1 277.642 101.939   2
  -5  15   0-14.3106 173.533   5
   5  15   0 155.803 168.085   4
  -5 -15   0 450.039 435.152   3
   5 -15   0 470.789 132.344   2
   5  15   1 131.219 135.317   4
  -5 -15  -1 465.933 474.253   3
   5 -15   1 116.146 82.5624   2
   5 -15   2 777.751 161.411   2
   5  15   2 483.534 178.465   4
  -5 -15  -2 1165.76 620.069   3
   5  15   3 357.776 172.967   4
  -5 -15  -3-69.0446 456.618   3
   5 -15   3 387.205 115.581   2
   5 -15   4 822.985 170.880   2
  -5 -15  -4 392.539 473.211   3
  -5 -15  -5 826.961 610.319   3
   5 -15   5-8.86441 73.2757   2
  -5 -15  -6 365.768 494.793   3
   5 -15   6 321.882 138.390   2
  -5 -15  -7 36.2998 427.005   3
   5 -15   7 292.161 133.334   2
   5 -16 -10 138.462 109.155   2
  -5  16  10 46.1733 113.200   1
   5 -16  -9 364.592 154.602   2
   5  16  -9 334.829 426.415   5
   5  16  -8 156.966 323.678   5
  -5  16   8 250.740 130.364   6
   5 -16  -8 248.515 244.371   2
   5  16  -7-111.998 275.850   5
   5 -16  -7 266.025 133.359   2
  -5  16   7-9.27040 84.7311   6
   5 -16  -6 996.912 200.094   2
   5  16  -6 975.048 517.932   4
   5  16  -6 940.676 490.152   5
  -5  16   6 810.908 175.651   6
   5  16  -5 685.156 463.889   5
   5  16  -5 1213.68 427.371   4
   5 -16  -5 627.737 159.313   2
   5  16  -4 227.231 423.825   5
   5  16  -4 222.490 288.285   4
   5 -16  -4 116.220 100.211   2
   5 -16  -4-41.0850 415.102   3
   5 -16  -3 803.963 158.844   2
   5  16  -3 232.321 240.529   4
   5  16  -3 755.096 379.777   5
   5  16  -2 1202.29 340.619   4
   5 -16  -2 1304.70 200.308   2
   5 -16  -2 1152.43 497.838   3
  -5  16   1 431.807 342.936   5
   5  16  -1 384.253 235.735   4
  -5 -16   1-10.2276 458.092   3
   5 -16  -1 397.524 119.587   2
  -5  16   0 210.177 247.752   5
   5  16   0 324.218 224.054   4
  -5 -16   0 350.473 485.337   3
   5 -16   0 174.579 101.225   2
   5  16   1 1104.07 298.343   4
   5 -16   1 1282.31 185.738   2
  -5 -16  -1 1356.66 628.745   3
  -5  16  -1 1318.48 398.282   5
  -5 -16  -2-129.756 466.527   3
   5 -16   2 439.338 128.869   2
  -5 -16  -3 285.838 603.473   3
   5 -16   3 245.313 111.207   2
   5 -16   4 1060.51 190.325   2
  -5 -16  -4 396.465 655.286   3
  -5 -16  -5 633.861 538.327   3
   5 -16   5 109.724 111.010   2
  -5 -16  -6 258.050 509.160   3
   5 -16   6 240.728 123.251   2
   5 -16   7-56.3582 110.769   2
   5 -17  -9 1457.27 329.505   2
   5  17  -8 40.8818 352.532   5
   5 -17  -8 498.633 165.787   2
  -5  17   8 265.070 149.926   6
   5  17  -7 22.3684 308.696   5
   5 -17  -7 342.770 150.269   2
  -5  17   7 15.4541 98.5355   6
   5  17  -7 170.687 377.085   4
   5  17  -6 2283.01 770.377   5
   5 -17  -6 2354.49 314.577   2
   5  17  -6 1514.97 568.534   4
  -5  17   6 1674.79 258.821   6
   5  17  -5 625.690 548.516   5
   5  17  -5 49.4102 268.371   4
   5 -17  -5 227.256 129.314   2
   5  17  -4 229.141 316.078   4
   5 -17  -4-101.008 90.4948   2
   5  17  -4-404.585 459.144   5
   5  17  -3-128.254 229.863   4
   5  17  -3 271.245 449.751   5
   5 -17  -3-287.273 368.113   3
   5 -17  -3 237.508 109.175   2
   5  17  -2-56.8881 245.522   4
  -5 -17   2 78.9107 419.798   3
   5 -17  -2 380.852 339.121   3
  -5 -17   1 338.407 413.037   3
   5 -17  -1 183.911 86.5481   2
   5 -17   0 3094.92 298.128   2
  -5 -17   0 1007.85 615.238   3
  -5  17  -1 907.821 333.767   5
   5 -17   1 1900.57 247.637   2
  -5 -17  -1 787.263 582.724   3
  -5  17  -2 142.233 316.225   5
  -5 -17  -2-101.055 446.878   3
   5 -17   2 59.5203 115.572   2
  -5 -17  -3-289.870 531.760   3
   5 -17   3 336.745 124.068   2
  -5 -17  -4 176.334 577.753   3
   5 -17   4 58.7785 90.5176   2
  -5 -17  -5 799.519 719.890   3
   5 -17   5 163.267 120.036   2
   5 -17   6 1.66004 93.7099   2
  -5  18   8 174.399 155.575   6
   5  18  -7 243.419 480.819   4
   5 -18  -7 197.393 145.038   2
  -5  18   7 102.814 126.929   6
   5  18  -6 108.802 496.404   5
   5 -18  -6 642.922 166.668   2
   5  18  -6 169.177 392.739   4
   5  18  -5 738.282 576.526   5
   5  18  -5 111.872 295.133   4
   5 -18  -5 350.830 148.199   2
   5  18  -4 1750.86 522.488   5
   5 -18  -4 3033.05 319.870   2
   5  18  -3 2165.89 790.790   5
   5 -18  -3 1816.01 247.686   2
   5 -18  -2 821.859 181.192   2
  -5 -18   2-15.6080 451.236   3
   5 -18  -2-13.8174 411.483   3
   5 -18  -1 20.9043 376.183   3
  -5 -18   1 229.775 519.680   3
   5 -18  -1 721.123 158.110   2
  -5 -18   0 350.232 452.878   3
   5 -18   0 802.788 166.350   2
  -5 -18  -1 2163.09 826.872   3
   5 -18   1 823.755 170.835   2
  -5 -18  -2-307.285 573.264   3
   5 -18   2 189.293 104.445   2
  -5  18  -2 161.562 276.603   5
  -5 -18  -3 1882.04 874.414   3
   5 -18   3 816.537 177.136   2
   5 -18   4 5675.17 443.560   2
  -5 -18  -4 2834.72 1061.74   3
   5 -18   5 563.693 164.877   2
  -5  19   7 571.658 189.944   6
   5  19  -5-61.0241 503.765   5
   5 -19  -5 435.036 159.633   2
   5  19  -4 1234.18 698.123   5
   5 -19  -4 984.184 191.987   2
   5 -19  -3 30.8828 97.7833   2
  -5 -19   2-304.134 524.864   3
   5 -19  -2 277.657 133.825   2
   5 -19  -1 1427.61 233.317   2
  -5 -19   1 1321.02 776.989   3
  -5 -19   0 283.889 478.419   3
   5 -19   0 183.282 119.491   2
  -5 -19  -1-199.942 722.119   3
   5 -19   1 101.787 90.7794   2
  -5 -19  -2-489.272 598.466   3
   5 -19   2 454.729 137.289   2
   5 -19   3 179.221 130.597   2
   5 -19   4 1090.27 217.925   2
  -5 -20   1 298.547 552.262   3
   5 -20  -1 55.0886 112.450   2
   5 -20   0 867.457 197.869   2
   5 -20   1 856.885 193.491   2
   5 -20   2 231.266 125.987   2
   5 -20   3 1787.19 266.047   2
  -6   0  14 199.731 101.565   1
  -6   0  13 197.921 89.6707   1
  -6   0  12-34.7585 68.5790   1
  -6   0  11 80.8842 58.7035   1
  -6   0  10 679.962 121.164   1
  -6   0   9 1719.96 184.721   1
  -6   0   8 495.575 97.7405   1
  -6   0   8 522.045 95.7854   6
  -6   0   7 314.386 88.2941   1
  -6   0   7 286.143 58.7285   7
  -6   0   7 435.769 106.465   6
  -6   0   6 160.732 127.135   3
  -6   0   6 379.689 72.4314   1
  -6   0   6 439.266 78.1796   7
  -6   0   6 476.250 103.140   6
   6   0  -6 467.347 141.435   5
   6   0  -5 543.489 172.343   5
  -6   0   5 647.304 90.8216   1
  -6   0   5 583.464 134.277   3
  -6   0   5 696.441 114.104   7
   6   0  -4 19281.0 1069.87   4
  -6   0   4 19737.8 474.880   1
  -6   0   4 18466.6 563.706   7
   6   0  -3 391.962 194.951   4
  -6   0   3 322.535 98.7111   7
  -6   0   3 185.734 89.7264   3
  -6   0   3 383.776 77.1972   1
  -6   0   2 182.762 121.273   5
   6   0  -2 524.171 222.339   4
  -6   0   2 229.285 102.711   7
  -6   0   2 230.484 63.0262   1
   6   0  -2 108.322 69.0581   2
  -6   0   2 209.725 94.0575   3
  -6   0   1 1759.39 213.133   3
   6   0  -1 1990.70 155.573   2
  -6   0   1 1805.13 218.865   7
   6   0   0 156228. 1225.58   2
  -6   0   0 158887. 2009.37   3
  -6   0   0 160081. 2027.50   7
   6   0   1 1646.21 273.489   4
   6   0   1 1155.99 110.294   2
  -6   0  -1 1231.44 204.899   7
  -6   0  -1 1424.60 232.747   3
   6   0   2 14569.9 400.820   2
   6   0   2 15111.5 754.138   4
  -6   0  -2 15291.4 795.721   3
  -6   0  -2 15670.2 707.460   7
   6   0   3 728.467 185.232   4
   6   0   3 377.582 77.0613   2
  -6   0  -3 482.480 202.366   3
  -6   0  -3 628.615 157.740   7
   6   0   4 1477.85 236.566   4
   6   0   4 1658.99 151.694   2
  -6   0  -4 1958.81 353.578   3
  -6   0  -4 1427.90 241.034   7
   6   0   5-4.67830 86.8460   4
   6   0   5 24.2515 41.8838   2
   6   0   6 2406.22 205.766   2
  -6   0  -6 2607.04 465.400   3
   6   0   7 269.194 84.3631   1
  -6   0  -7 314.037 280.038   3
  -6   0  -8 449.141 263.367   3
   6   0   8 705.386 126.810   1
   6   0   9 119.260 84.5986   1
  -6   0  -9 165.397 283.608   3
  -6   0 -10 932.390 343.388   3
   6   0  10 398.207 116.500   1
   6   0  11 168.800 107.770   1
  -6   0 -11 46.7297 207.103   3
   6   0  12 584.001 157.554   1
  -6  -1  14 193.171 104.194   1
  -6   1  14 113.066 78.2040   1
  -6  -1  13-156.987 92.6169   1
  -6   1  13 14.0305 66.9266   1
  -6  -1  12 1332.36 188.065   1
  -6   1  12 1667.03 209.910   1
  -6  -1  11 387.580 105.924   1
  -6   1  11 422.483 121.661   1
  -6  -1  10 235.225 85.0489   1
  -6   1  10 146.160 63.9006   1
  -6  -1   9 708.239 124.752   1
  -6   1   9 559.898 110.524   1
  -6  -1   8 304.453 76.1580   1
  -6   1   8 297.522 74.7256   1
  -6  -1   8 367.931 85.1050   6
  -6  -1   8 148.300 38.0961   7
  -6  -1   7 360.568 96.1227   6
  -6   1   7 542.337 109.360   6
  -6  -1   7 365.799 84.8321   1
  -6   1   7 501.277 99.6165   1
  -6   1   6 7295.70 311.075   1
  -6  -1   6 6173.81 281.269   1
  -6   1   6 7125.35 358.925   6
   6   1  -6 7703.98 526.766   5
   6  -1  -6 7171.47 414.891   5
   6   1  -5 244.738 125.491   5
   6  -1  -5 185.232 107.874   5
   6  -1  -5 296.819 197.330   4
  -6   1   5 141.605 54.3350   1
  -6   1   5 207.012 59.1042   7
  -6  -1   5 170.416 50.2546   1
  -6   1   5 291.559 112.399   3
  -6  -1   5 59.8066 78.0911   3
   6   1  -4 4467.10 580.485   4
   6  -1  -4 2140.57 367.654   4
  -6  -1   4 4177.58 217.139   1
  -6   1   4 2654.52 180.060   1
  -6   1   4 1670.29 152.532   3
  -6   1   4 2843.04 219.489   7
   6   1  -4 2183.15 348.861   5
   6  -1  -3 16627.6 959.027   4
  -6   1   3 15690.3 415.411   1
  -6   1   3 15687.2 534.088   7
   6   1  -2 3632.73 203.862   2
   6   1  -2 4191.97 497.249   4
   6  -1  -2 2298.00 367.261   4
  -6  -1   2 3556.73 177.098   1
  -6  -1   2 2735.51 325.979   3
  -6   1   2 2854.98 179.321   1
  -6   1   2 2424.45 227.814   7
  -6   1   2 3001.81 290.881   5
  -6  -1   2 3171.59 367.999   5
   6   1  -1 10183.2 315.274   2
   6  -1  -1 6940.88 285.747   2
   6   1  -1 12548.6 809.362   4
   6  -1  -1 6979.22 563.956   4
  -6  -1   1 9649.85 632.915   3
  -6  -1   1 9069.85 501.312   7
  -6   1   1 6083.87 253.360   3
  -6   1   1 7142.60 407.902   7
   6   1   0 36480.9 1268.15   4
   6  -1   0 30199.2 572.259   2
   6   1   0 33323.0 553.369   2
   6  -1   0 33951.8 1190.37   4
  -6  -1   0 32716.8 1109.89   3
  -6   1   0 32515.4 774.320   3
  -6  -1   0 34008.9 976.700   7
  -6   1   0 33798.1 929.351   7
   6   1   1 21140.1 954.238   4
   6  -1   1 32198.1 1087.26   4
   6  -1   1 27696.2 557.652   2
   6   1   1 22908.4 472.247   2
  -6  -1  -1 22607.8 828.106   7
   6  -1   1 24784.3 1301.73   3
  -6  -1  -1 22051.0 962.612   3
  -6   1  -1 28302.5 872.115   3
  -6   1  -1 30318.8 946.082   7
   6   1   2 4484.77 413.448   4
   6  -1   2 2865.83 312.184   4
   6  -1   2 2845.01 187.808   2
   6   1   2 4011.27 207.282   2
  -6  -1  -2 4079.61 440.364   3
  -6   1  -2 3219.42 341.139   3
  -6  -1  -2 4394.28 377.776   7
  -6   1  -2 3242.76 326.513   7
   6   1   3 1981.08 275.073   4
   6  -1   3 1975.24 266.083   4
   6  -1   3 1822.60 161.770   2
   6   1   3 1795.62 142.381   2
  -6  -1  -3 1989.92 348.639   3
  -6   1  -3 1784.89 305.594   3
  -6  -1  -3 1934.10 265.956   7
  -6   1  -3 1513.63 233.756   7
   6   1   4 3640.10 365.020   4
   6  -1   4 3748.50 348.907   4
   6  -1   4 3563.31 225.541   2
   6   1   4 3446.16 212.503   2
  -6  -1  -4 4100.76 522.298   3
  -6   1  -4 4011.02 468.914   3
  -6  -1  -4 3247.29 347.771   7
   6   1   5 1048.89 192.972   4
   6  -1   5 1022.35 131.780   2
   6   1   5 907.535 118.107   2
  -6   1  -5 1103.16 289.068   3
  -6  -1  -5 1059.99 284.145   3
  -6  -1  -5 1250.66 254.715   7
  -6   1  -6 110.407 173.049   3
   6  -1   6 117.572 65.9973   2
   6   1   6 26.5984 50.4546   2
   6   1   6 99.5824 52.5210   1
  -6  -1  -6 83.4798 189.337   3
  -6  -1  -7 399.562 238.911   3
   6   1   7 337.693 88.9583   1
   6  -1   7 497.112 101.728   2
   6  -1   7 356.540 104.609   1
  -6   1  -7 443.236 225.571   3
   6   1   8 708.214 119.282   1
   6  -1   8 676.867 128.408   1
  -6  -1  -8 1160.28 394.941   3
  -6   1  -8 629.653 279.301   3
   6   1   9 1014.87 152.452   1
   6  -1   9 936.235 153.486   1
  -6  -1  -9 1391.78 448.455   3
  -6   1  -9 1254.54 356.064   3
   6  -1  10 204.172 101.157   1
   6   1  10 123.251 83.2166   1
  -6  -1 -10 71.4273 271.038   3
  -6   1 -10 426.742 232.238   3
   6  -1  11 147.057 99.8166   1
  -6  -1 -11 182.560 270.959   3
   6   1  11 156.943 102.963   1
   6  -1  12 24.4584 87.9358   1
  -6  -2  14-18.2336 88.8457   1
  -6   2  14 72.1411 98.7048   1
  -6  -2  13 607.461 146.736   1
  -6   2  13 509.042 131.711   1
  -6  -2  12 161.270 103.216   1
  -6   2  12 229.159 103.243   1
  -6  -2  11 757.901 137.450   1
  -6   2  11 1090.63 169.258   1
  -6  -2  10 205.167 77.5008   1
  -6   2  10 210.608 91.0639   1
  -6  -2   9 214.748 88.7033   1
  -6   2   9 159.041 73.9534   1
  -6  -2   9 86.2234 72.3020   6
  -6  -2   8 49.1565 59.6041   1
  -6   2   8 57.0856 49.9598   1
  -6  -2   8 70.5358 53.2185   6
  -6   2   7 679.653 103.757   1
  -6  -2   7 577.544 97.1634   1
  -6   2   7 596.607 107.562   6
  -6   2   6 1006.47 125.634   1
  -6   2   6 1102.07 311.235   3
  -6  -2   6 858.315 108.341   1
  -6   2   6 1013.69 140.492   6
   6   2  -6 1090.27 249.345   5
   6  -2  -6 684.297 123.578   5
   6  -2  -5 1577.58 346.367   4
  -6   2   5 1575.91 153.475   1
  -6   2   5 1430.11 233.880   3
  -6  -2   5 1122.10 143.476   3
  -6  -2   5 1472.22 127.104   1
   6   2  -5 1364.07 256.381   5
   6  -2  -4 4047.12 500.838   4
  -6  -2   4 3269.30 180.299   1
   6   2  -4 2807.90 488.460   4
   6   2  -4 3454.10 427.384   5
  -6   2   4 3642.79 220.718   1
   6   2  -3 18352.8 1065.64   4
   6  -2  -3 32843.3 1270.84   4
  -6  -2   3 21745.0 440.882   1
   6  -2  -3 29658.1 626.767   2
  -6   2   3 29796.6 577.293   1
   6  -2  -2 24407.2 659.281   2
   6   2  -2 24237.1 1174.46   4
   6  -2  -2 16275.1 865.789   4
   6   2  -2 23603.2 488.527   2
  -6  -2   2 12074.2 753.464   3
  -6   2   2 17253.0 438.489   1
  -6   2   2 17414.5 585.601   7
  -6   2   2 19577.9 713.804   5
  -6  -2   2 20185.4 393.693   1
   6  -2  -1 22814.4 536.495   2
   6   2  -1 23111.5 445.732   2
   6   2  -1 24059.0 1103.69   4
   6  -2  -1 22048.5 941.748   4
  -6   2   1 22052.4 705.163   7
   6  -2   0 8189.04 315.675   2
   6   2   0 7891.05 606.574   4
   6  -2   0 9167.07 614.642   4
   6   2   0 7617.99 255.560   2
   6   2   0 7964.40 265.283   1
   6  -2   0 7415.26 567.552   3
  -6  -2   0 7252.11 646.680   3
   6  -2   1 291.764 71.0069   2
   6   2   1 875.553 88.5993   2
   6   2   1 1000.88 213.242   4
   6  -2   1 364.825 117.616   4
   6  -2   1 424.770 250.652   3
  -6  -2  -1 742.722 228.792   3
  -6   2  -1 439.110 127.639   3
  -6  -2  -1 567.883 157.082   7
   6   2   2 914.102 212.238   4
   6  -2   2 1027.70 191.938   4
   6  -2   2 808.761 104.427   2
   6   2   2 725.243 89.4062   2
  -6   2  -2 1080.11 189.356   3
  -6  -2  -2 749.390 233.831   3
  -6  -2  -2 818.074 175.966   7
   6  -2   3 431.702 84.7370   2
   6   2   3 561.898 151.758   4
   6  -2   3 399.574 123.684   4
   6   2   3 276.604 59.6948   2
  -6  -2  -3 410.928 202.002   3
  -6  -2  -3 329.574 126.418   7
  -6   2  -3 541.980 170.285   3
   6   2   4 534.731 155.755   4
   6  -2   4 99.1093 66.7333   4
   6  -2   4 162.183 58.8305   2
   6   2   4 318.846 67.5230   2
  -6  -2  -4 226.322 204.643   3
  -6  -2  -4 275.501 122.242   7
  -6   2  -4 205.184 131.546   3
   6   2   5 385.095 94.7791   2
   6   2   5 406.147 146.651   4
  -6   2  -5 573.132 216.396   3
   6  -2   5 408.092 90.4942   2
  -6  -2  -5 603.868 284.049   3
  -6  -2  -5 282.872 133.369   7
   6  -2   6 2516.85 220.231   2
  -6  -2  -6 2935.86 520.430   3
  -6   2  -6 1900.18 322.457   3
   6   2   6 2249.11 180.636   1
  -6  -2  -6 2579.29 347.824   7
  -6  -2  -7 1180.99 363.369   3
   6  -2   7 1458.40 186.412   2
  -6   2  -7 1636.34 333.302   3
   6   2   7 1069.69 141.488   1
  -6  -2  -8 1182.31 394.093   3
  -6   2  -8 2054.16 363.206   3
   6  -2   8 1369.85 183.481   1
   6   2   8 1367.82 169.599   1
   6  -2   9 587.884 122.835   1
   6   2   9 651.320 122.441   1
   6  -2  10 66.8271 77.1913   1
   6   2  10 193.030 90.8709   1
  -6  -2 -10-111.940 248.701   3
   6  -2  11 113.861 98.3540   1
   6   2  11 247.854 108.439   1
  -6  -3  13 63.7966 83.7756   1
  -6   3  13 82.9587 72.7397   1
  -6  -3  12 340.064 108.555   1
  -6   3  12 238.542 92.4525   1
  -6  -3  11 134.983 71.4934   1
  -6   3  11 307.083 109.834   1
  -6  -3  10 599.948 126.502   1
  -6   3  10 436.070 103.503   1
  -6  -3  10 487.897 116.591   6
  -6   3   9 2334.33 216.446   1
  -6  -3   9 2741.66 218.102   1
  -6  -3   9 2829.59 229.539   6
  -6   3   8 1009.78 135.192   1
  -6  -3   8 953.252 137.626   1
  -6  -3   8 870.911 135.303   6
  -6   3   7 527.759 108.415   1
  -6  -3   7 446.957 93.3342   1
  -6   3   7 427.822 104.180   6
  -6   3   6 550.401 100.190   1
  -6   3   6 616.804 260.869   3
  -6  -3   6 582.426 94.4507   1
  -6   3   6 437.690 98.5968   6
   6   3  -6 90.2766 149.904   5
   6   3  -5 402.891 144.149   5
  -6   3   5 432.609 95.7465   1
  -6   3   5 311.555 136.702   3
  -6  -3   5 172.245 51.2895   1
  -6  -3   4 296.071 67.8868   1
   6   3  -4 840.057 301.721   4
   6  -3  -4 963.113 263.562   4
   6   3  -4 283.942 203.618   5
  -6   3   4 385.606 95.0890   1
   6   3  -3 23725.3 1247.50   4
   6  -3  -3 29832.6 1189.20   4
  -6   3   3 28875.4 601.116   1
  -6  -3   3 25346.6 468.606   1
   6  -3  -3 28432.5 643.128   2
   6   3  -2 12159.3 842.998   4
   6  -3  -2 8949.23 635.867   4
  -6  -3   2 9354.83 263.157   1
  -6  -3   2 5028.39 524.116   3
   6  -3  -2 9770.41 391.181   2
  -6   3   2 8268.12 316.714   1
  -6   3   2 7629.90 427.858   5
   6   3  -2 10782.3 314.475   2
   6  -3  -1 7289.24 513.915   4
   6   3  -1 5302.29 202.619   2
   6   3  -1 4135.98 487.731   4
   6  -3  -1 3020.96 212.125   3
  -6  -3   1 4336.06 552.156   3
   6  -3  -1 7100.60 310.642   2
   6   3  -1 5494.77 217.268   1
   6   3   0 190.992 46.8162   1
   6   3   0 272.880 144.213   4
   6  -3   0 263.239 140.248   4
   6  -3   0 196.462 63.6035   2
   6   3   0 146.515 41.3777   2
  -6  -3   0-3.56275 188.757   3
   6  -3   0 311.217 176.728   3
   6   3   1 28854.0 1138.46   4
   6  -3   1 32565.3 661.365   2
   6  -3   1 31627.4 997.901   4
  -6  -3  -1 28685.2 1391.67   3
   6  -3   1 28428.0 1119.72   3
   6   3   1 31645.3 496.587   1
   6   3   1 28615.6 461.152   2
  -6  -3  -1 28832.1 538.955   2
   6   3   2 173.257 120.143   4
   6  -3   2 245.262 133.236   4
   6  -3   2 58.2942 54.5542   2
   6   3   2 149.440 45.1949   2
  -6  -3  -2 102.957 168.597   3
   6   3   2 69.8245 46.4260   1
   6   3   3 898.685 202.005   4
   6  -3   3 1336.62 214.606   4
   6  -3   3 785.638 122.312   2
   6   3   3 749.790 92.5273   2
  -6  -3  -3 898.866 298.407   3
  -6  -3  -3 711.745 189.504   7
   6  -3   4 879.480 173.727   4
   6  -3   4 631.532 111.207   2
   6   3   4 362.386 133.051   4
  -6  -3  -4 275.377 240.739   3
   6   3   4 325.465 67.6070   2
  -6  -3  -4 340.773 148.165   7
  -6   3  -4 689.390 152.748   3
   6  -3   5 983.559 138.589   2
   6   3   5 221.610 107.120   4
  -6   3  -5 1268.99 220.620   3
  -6  -3  -5 353.393 222.459   3
   6   3   5 445.513 78.8253   1
  -6  -3  -5 667.543 195.993   7
   6   3   6 376.866 79.8766   1
   6  -3   6 281.139 85.8297   2
  -6  -3  -6 388.634 264.369   3
  -6  -3  -6 556.878 181.609   7
  -6  -3  -7 234.023 145.859   7
   6   3   7 167.826 70.3214   1
   6  -3   7 168.173 88.5722   2
  -6  -3  -7 100.694 228.195   3
   6  -3   8 319.344 109.286   1
   6   3   8 73.5043 59.7189   1
   6  -3   8 246.128 86.6298   2
  -6  -3  -8 70.8992 230.487   3
   6  -3   9 948.763 160.744   1
   6   3   9 479.662 113.463   1
  -6  -3  -9 1068.60 384.040   3
   6  -3  10 236.498 101.005   1
   6   3  10 162.917 80.6928   1
  -6  -3 -11 477.974 369.338   3
   6  -3  11-23.1012 103.442   1
  -6  -4  13 585.876 155.267   1
  -6   4  13 549.022 134.070   1
  -6  -4  12 660.225 141.281   1
  -6   4  12 450.479 130.277   1
  -6  -4  11 157.838 94.0324   1
  -6   4  11 32.3611 59.3065   1
  -6  -4  11 31.5570 67.4194   6
  -6   4  10 206.650 74.9034   1
  -6  -4  10 304.351 93.2453   6
  -6   4   9 1052.33 151.394   1
  -6  -4   9 1015.13 146.620   1
  -6  -4   9 740.542 122.690   6
  -6   4   8 2505.28 219.827   1
  -6  -4   8 2297.65 195.761   1
  -6   4   7 2999.99 232.137   1
  -6  -4   7 3198.39 210.324   1
  -6   4   6 514.749 104.659   1
  -6   4   6 322.724 90.6927   6
  -6   4   6 220.314 192.157   3
  -6  -4   6 430.130 85.3275   1
   6  -4  -6 441.825 237.200   4
   6   4  -6 394.537 216.223   5
   6  -4  -5 2352.68 382.398   4
  -6   4   5 3307.87 229.524   1
  -6  -4   5 2325.85 160.360   1
  -6   4   5 2638.27 228.776   6
   6   4  -5 2794.46 394.711   5
   6  -4  -4 2064.61 326.116   4
  -6   4   4 2537.27 191.151   1
  -6  -4   4 2679.24 155.106   1
   6   4  -4 2927.81 457.891   5
   6   4  -3 9939.38 825.957   4
   6  -4  -3 7967.32 580.368   4
  -6  -4   3 9547.40 274.484   1
  -6   4   3 8754.49 344.805   1
   6  -4  -3 8869.65 368.390   2
   6  -4  -2 4950.56 275.583   2
  -6   4   2 4445.76 253.536   1
   6   4  -2 2818.57 460.770   4
   6  -4  -2 5629.08 471.519   4
   6   4  -2 4009.65 199.337   2
   6   4  -2 3306.07 177.298   1
  -6  -4   2 2360.53 392.401   3
  -6  -4   2 3122.91 147.377   1
   6  -4  -1 9562.18 372.974   2
   6   4  -1 9687.64 256.634   2
   6  -4  -1 11472.0 664.395   4
   6   4  -1 9741.00 741.702   4
   6  -4  -1 7915.26 371.480   3
   6   4  -1 10441.5 276.487   1
   6   4   0 8947.05 685.289   4
   6  -4   0 11589.2 607.766   4
   6   4   0 8787.75 228.570   2
   6  -4   0 10424.5 378.005   2
   6   4   0 10129.1 255.100   1
  -6  -4   0 7977.77 819.252   3
   6  -4   0 9700.84 507.074   3
   6  -4   1 1684.66 156.889   2
   6  -4   1 1741.24 236.035   4
   6   4   1 2692.80 137.001   2
   6   4   1 2771.99 135.725   1
  -6  -4  -1 3316.70 592.698   3
   6  -4   1 1424.46 239.704   3
   6   4   1 3066.68 386.617   4
  -6  -4  -1 2196.73 142.700   2
   6   4   2 1045.16 92.2565   1
   6   4   2 1269.67 244.231   4
   6  -4   2 596.475 164.178   4
   6  -4   2 513.691 105.656   2
   6   4   2 936.457 88.1052   2
  -6  -4  -2 994.285 296.102   3
   6  -4   3 768.557 153.057   4
   6   4   3 1246.58 253.758   4
   6  -4   3 541.371 96.5125   2
   6   4   3 1293.72 111.529   2
  -6  -4  -3 1492.37 350.755   3
   6   4   4 2733.84 318.974   4
   6  -4   4 2240.82 201.950   2
   6   4   4 2524.54 160.808   2
  -6  -4  -4 2601.71 491.619   3
   6   4   4 2551.99 155.842   1
  -6  -4  -4 2718.66 343.427   7
   6  -4   5 891.106 129.868   2
   6   4   5 377.979 130.127   4
  -6  -4  -5 949.366 338.532   3
  -6  -4  -5 854.423 216.282   7
   6   4   5 405.798 76.6373   1
   6   4   6 131.800 58.2065   1
   6   4   6-67.1783 107.060   4
   6  -4   6 73.5253 52.3168   2
  -6  -4  -6 120.637 200.605   3
  -6  -4  -6 62.5512 106.327   7
   6   4   7 100.623 50.1141   1
   6  -4   7 74.2741 72.5665   2
  -6  -4  -7 78.5953 223.782   3
  -6  -4  -7 179.823 115.654   7
   6   4   8 172.096 66.3324   1
  -6  -4  -8 416.891 337.470   3
   6  -4   8 182.386 69.0833   2
   6  -4   8 351.746 122.538   1
  -6  -4  -8 481.785 199.562   7
   6  -4   9 497.577 132.237   1
   6   4   9 387.398 97.2854   1
  -6  -4  -9 494.183 397.734   3
   6  -4  10 139.245 96.3952   1
  -6  -4 -10 782.937 380.908   3
   6  -4  11-101.452 109.413   1
  -6  -4 -11 245.667 335.145   3
  -6  -5  13-74.1015 89.0891   1
  -6   5  13-106.823 86.4722   1
  -6   5  12 190.691 84.6855   1
  -6  -5  12 321.324 108.458   1
  -6   5  11 530.068 125.072   1
  -6  -5  11 485.661 116.536   1
  -6   5  10 903.948 147.187   1
  -6  -5  10 909.411 140.891   1
  -6  -5  10 857.423 140.951   6
  -6   5   9 1178.46 158.942   1
  -6  -5   9 1147.82 151.763   1
  -6   5   8 1935.10 196.862   1
  -6  -5   8 1832.33 172.860   1
   6  -5  -8 1872.89 250.549   3
  -6   5   7 2519.47 224.630   1
  -6  -5   7 1998.52 167.789   1
   6  -5  -7 2192.23 234.686   3
   6  -5  -6 423.635 187.212   4
  -6   5   6 359.564 93.3630   1
   6  -5  -6 405.089 117.683   3
  -6  -5   6 583.721 97.1783   1
  -6   5   6 283.023 89.4979   6
   6   5  -6 386.967 193.253   5
   6   5  -5 514.362 206.195   5
   6  -5  -5 447.525 189.138   4
  -6  -5   5 343.825 69.2457   1
   6  -5  -5 497.997 85.0323   3
  -6   5   5 647.837 120.615   1
  -6   5   5 577.317 117.655   6
   6   5  -4 1860.98 411.869   4
   6  -5  -4 2666.07 375.234   4
  -6   5   4 2833.48 209.122   1
  -6  -5   4 2248.22 139.897   1
   6   5  -4 2765.44 468.804   5
   6  -5  -3 3346.07 386.005   4
  -6  -5   3 3764.21 167.812   1
  -6   5   3 3348.20 228.926   1
   6   5  -3 2673.01 494.048   5
   6  -5  -3 3659.47 253.800   2
   6   5  -2 12191.4 872.274   4
   6  -5  -2 12817.2 659.616   4
   6   5  -2 12989.1 314.003   1
   6  -5  -2 13308.9 462.879   2
  -6  -5   2 12510.2 283.448   1
   6  -5  -1 3150.62 225.627   2
   6   5  -1 2311.65 381.557   4
   6   5  -1 2186.15 108.144   2
   6  -5  -1 3664.83 353.575   4
   6   5  -1 2702.22 133.993   1
  -6  -5   1 1970.77 463.723   3
   6  -5  -1 2113.31 186.404   3
   6  -5   0 2044.79 181.468   2
   6  -5   0 2372.57 260.847   4
   6   5   0 1192.65 249.286   4
   6   5   0 1279.68 80.8499   2
   6  -5   0 1958.46 229.966   3
   6   5   0 1441.47 88.9646   1
  -6  -5   0 692.975 354.145   3
   6  -5   1 3040.70 217.824   2
   6   5   1 2287.33 324.592   4
   6   5   1 2259.94 114.724   2
   6  -5   1 2137.80 274.033   3
  -6  -5  -1 1984.20 464.313   3
   6  -5   1 2714.43 274.732   4
   6   5   1 2207.07 103.998   1
   6  -5   2 656.487 107.552   2
   6   5   2 357.441 165.635   4
   6   5   2 319.307 55.5076   2
  -6  -5  -2 175.810 51.8094   2
   6   5   2 287.996 50.6370   1
  -6  -5  -2 360.459 312.924   3
   6   5   3 1523.36 251.940   4
   6  -5   3 1657.83 175.947   2
  -6  -5  -3 1975.74 491.476   3
   6   5   3 1590.17 105.767   1
   6   5   3 1687.33 108.560   1
   6   5   4 716.251 176.344   4
   6  -5   4 356.536 95.5664   2
  -6  -5  -4 372.777 282.744   3
   6   5   4 412.534 63.6686   1
   6   5   5 2184.09 281.922   4
  -6  -5  -5 2422.88 493.216   3
  -6  -5  -5 1967.41 311.107   7
   6   5   5 2388.32 152.631   1
   6   5   6 102.923 50.4591   1
   6   5   6 117.338 75.1086   4
   6  -5   6 470.055 108.375   2
  -6  -5  -6 459.717 281.233   3
  -6  -5  -6-4.06035 110.596   7
   6   5   7 1108.24 123.911   1
   6  -5   7 1384.53 186.881   2
  -6  -5  -7 697.859 351.672   3
  -6  -5  -7 1755.16 302.244   7
   6   5   8 307.947 88.7559   1
   6  -5   8 502.723 132.851   2
  -6  -5  -8 686.757 374.763   3
  -6  -5  -8 194.812 164.985   7
  -6  -5  -9 714.238 450.634   3
   6  -5   9 795.132 169.646   1
   6  -5  10-64.2426 114.612   1
  -6  -5 -10-50.6795 300.182   3
   6  -5  11-112.022 102.767   1
  -6  -6  13 85.2257 100.623   1
  -6   6  13 61.7606 76.6539   1
  -6   6  12 122.297 77.3064   1
  -6  -6  12 28.8077 69.2888   1
  -6  -6  11 198.036 94.3507   1
  -6   6  11 91.1902 79.9930   1
  -6   6  10 594.893 115.173   1
  -6  -6  10 637.852 124.646   1
   6  -6 -10 618.154 197.226   3
  -6   6   9 515.823 112.428   1
  -6  -6   9 483.274 104.112   1
   6  -6  -9 335.454 175.810   3
  -6   6   8 586.873 122.226   1
  -6  -6   8 604.378 109.189   1
   6  -6  -8 742.664 188.518   3
   6  -6  -7 97.8005 164.628   4
  -6  -6   7 78.9151 50.4610   1
  -6   6   7 83.4588 62.6431   1
   6  -6  -7 207.252 124.759   3
   6  -6  -6 256.071 197.163   4
  -6   6   6 305.335 89.2788   1
  -6  -6   6 212.744 64.3283   1
  -6   6   6 104.580 70.0129   6
   6  -6  -6 457.383 128.151   3
   6   6  -6 315.288 165.122   5
   6   6  -5 99.6969 146.478   5
   6  -6  -5 630.860 211.270   4
  -6   6   5 376.415 95.6546   1
  -6  -6   5 314.997 67.0625   1
  -6   6   5 402.050 112.792   6
   6  -6  -5 355.184 109.243   3
   6   6  -4 808.143 293.688   5
   6  -6  -4 478.750 184.484   4
  -6   6   4 512.528 108.028   1
   6  -6  -4 434.973 79.7118   3
  -6  -6   4 586.210 79.0624   1
   6  -6  -4 543.949 114.563   2
   6  -6  -3 2884.32 277.732   2
   6   6  -3 1267.04 354.499   4
  -6  -6   3 1151.35 91.5137   1
   6  -6  -3 2684.00 316.058   4
   6  -6  -3 1050.94 112.532   3
   6   6  -3 1306.85 376.552   5
  -6   6   3 2315.36 202.718   1
   6   6  -2 3138.57 149.356   1
   6   6  -2 3205.47 135.469   2
   6  -6  -2 3323.94 243.960   2
   6   6  -2 3220.66 477.340   4
   6  -6  -2 3850.32 362.724   4
   6  -6  -2 1879.09 204.895   3
  -6  -6   2 3015.87 133.407   1
   6  -6  -2 2090.95 146.715   3
   6   6  -1 12150.3 247.106   1
   6  -6  -1 12014.4 451.314   2
   6   6  -1 10991.2 806.704   4
   6   6  -1 11289.0 216.778   2
   6  -6  -1 11197.3 551.674   4
   6  -6  -1 10216.5 405.419   3
   6  -6   0 882.422 125.411   2
   6  -6   0 528.445 139.831   3
   6  -6   0 936.965 158.303   4
   6   6   0 609.428 48.7930   1
   6   6   0 603.251 50.1875   2
   6   6   0 386.268 194.099   4
  -6  -6   0 577.400 356.996   3
   6   6   1 2232.11 328.822   4
   6  -6   1 1975.48 185.841   2
   6  -6   1 2163.69 235.308   4
   6   6   1 2142.33 99.2458   2
  -6  -6  -1 2212.77 585.928   3
   6   6   1 1825.91 76.9785   1
  -6  -6  -2 1402.28 174.456   2
   6  -6   2 1014.26 138.656   2
   6   6   2 743.639 218.849   4
  -6  -6  -2 1008.78 409.267   3
   6   6   2 654.728 52.1416   1
   6  -6   2 1166.06 168.644   4
   6   6   2 627.947 49.3305   1
   6   6   3 20624.2 337.260   1
   6  -6   3 20106.8 587.971   2
  -6  -6  -3 21122.1 1485.22   3
   6   6   3 20960.9 324.190   1
   6   6   4 686.475 178.845   4
   6  -6   4 369.613 99.0754   2
  -6  -6  -4 307.457 261.852   3
   6   6   4 372.868 54.4686   1
   6   6   5-1.50954 99.7753   4
   6   6   5 179.114 45.7382   1
   6  -6   5 153.051 79.7888   2
  -6  -6  -5 103.218 284.881   3
  -6  -6  -5 441.123 202.782   7
   6   6   6 2291.93 154.191   1
   6   6   6 2888.88 305.602   4
   6  -6   6 3039.08 265.329   2
  -6  -6  -6 1988.50 489.495   3
  -6  -6  -6 3231.51 398.787   7
   6  -6   7 136.243 94.2152   2
  -6  -6  -7 224.054 273.919   3
  -6  -6  -7 64.0112 113.670   7
   6  -6   8 615.759 145.589   2
  -6  -6  -8 1005.99 372.039   3
  -6  -6  -8 850.577 261.462   7
   6  -6   9 207.332 111.646   1
  -6  -6  -9 223.925 397.821   3
  -6  -6  -9 151.119 206.895   7
   6  -6  10 289.386 134.215   1
  -6  -6 -10-567.131 380.341   3
  -6  -7  13 289.087 114.931   1
  -6   7  13 243.308 109.219   1
  -6  -7  12-6.00320 65.2843   1
  -6   7  12-28.3923 70.3628   1
  -6   7  11-45.6384 67.2774   1
  -6  -7  11 19.3989 67.2385   1
  -6  -7  10 21.7387 49.8001   1
  -6   7  10 44.3793 71.0008   1
  -6  -7   9 405.469 97.1970   1
  -6   7   9 602.867 127.490   1
   6  -7  -9 817.177 235.248   3
  -6   7   8 935.608 153.368   1
  -6  -7   8 435.306 100.728   1
   6  -7  -8 1098.71 251.466   3
  -6  -7   7 319.599 77.2155   1
  -6   7   7 556.686 118.202   1
   6  -7  -7 315.562 206.559   4
   6  -7  -7 718.324 193.193   3
  -6  -7   6 175.626 59.6398   1
   6  -7  -6 313.660 191.912   4
  -6   7   6 262.237 84.3921   1
   6  -7  -6 242.592 136.010   3
  -6   7   6 239.514 104.228   6
   6   7  -6 557.802 260.599   5
   6  -7  -5 3803.47 425.744   4
  -6   7   5 4312.73 272.292   1
   6  -7  -5 4346.50 328.098   3
  -6  -7   5 3652.06 191.037   1
  -6   7   5 4486.06 321.757   6
   6   7  -5 4026.21 553.537   5
   6  -7  -4 1708.90 268.659   4
   6   7  -4 1278.26 355.363   4
  -6   7   4 2065.66 195.673   1
   6  -7  -4 1845.55 212.012   3
  -6  -7   4 1768.49 125.205   1
   6   7  -4 1500.64 404.381   5
   6  -7  -4 2015.45 205.203   2
   6   7  -3 98.0034 41.7197   1
   6   7  -3 285.668 232.983   4
   6  -7  -3 345.580 138.818   4
   6  -7  -3 311.241 108.202   2
   6   7  -3 145.124 190.911   5
   6  -7  -3 157.010 126.658   3
  -6  -7   3 116.164 35.4608   1
  -6   7   3 188.937 69.1722   1
   6   7  -2 7042.84 171.229   2
   6  -7  -2 9647.67 423.244   2
   6   7  -2 6878.35 686.648   4
   6  -7  -2 10250.1 522.789   4
   6  -7  -2 4876.63 393.863   3
  -6  -7   2 7235.05 194.541   1
   6   7  -2 7463.67 216.296   1
   6  -7  -1 1953.16 194.672   2
   6  -7  -1 1975.81 214.853   4
  -6  -7   1 632.657 331.586   3
   6   7  -1 1986.38 65.4050   2
   6  -7  -1 1485.02 162.627   3
   6   7  -1 2079.27 89.0942   1
   6   7  -1 3026.17 446.260   4
   6   7   0 5361.46 556.249   4
   6  -7   0 5180.96 292.591   2
   6  -7   0 5444.22 349.191   4
  -6  -7   0 4079.69 702.783   3
   6  -7   0 4666.19 350.536   3
   6   7   1 2981.84 392.924   4
   6  -7   1 4253.71 283.050   2
  -6  -7  -1 4014.59 701.516   3
   6   7   2 1165.76 261.129   4
   6  -7   2 381.821 94.0627   2
  -6  -7  -2 694.380 391.341   3
   6   7   3 1076.84 233.312   4
   6  -7   3 2143.35 209.710   2
  -6  -7  -3 1727.01 529.616   3
   6   7   4 272.574 39.9553   1
   6   7   4 313.146 138.223   4
   6   7   5 1790.01 267.540   4
  -6  -7  -5 1765.37 496.451   3
   6  -7   6 619.411 125.146   2
   6   7   6 208.299 92.2167   4
  -6  -7  -6 429.612 187.699   7
   6  -7   7 692.854 146.135   2
  -6  -7  -7 1152.38 446.614   3
  -6  -7  -7 102.216 130.325   7
   6  -7   8 2066.24 246.402   2
  -6  -7  -8 1985.32 584.167   3
  -6  -7  -8 2084.59 352.510   7
   6  -7   9 29.5420 88.7017   1
   6  -7   9 410.495 121.116   2
  -6  -7  -9 310.765 450.682   3
  -6  -7  -9 147.194 171.035   7
   6  -7  10 362.299 131.271   1
  -6  -7 -10 279.276 220.546   7
  -6  -7 -10 163.466 360.805   3
  -6  -8  13 93.9155 81.3130   1
  -6   8  13-18.2720 85.8292   1
  -6  -8  12 14.2819 74.5515   1
  -6   8  12 78.4776 90.0516   1
  -6   8  11 317.641 106.758   1
  -6  -8  11 298.077 100.227   1
  -6   8  10 705.036 149.837   1
  -6  -8  10 387.114 109.811   1
   6  -8  -9 276.236 186.796   3
  -6   8   9 31.5157 59.3085   1
  -6  -8   9 166.923 73.3914   1
   6  -8  -8 832.765 302.018   4
  -6  -8   8 630.109 111.825   1
  -6   8   8 1212.67 176.207   1
   6  -8  -8 1358.39 292.003   3
  -6  -8   7 6909.96 312.800   1
   6  -8  -7 7234.28 543.462   3
  -6   8   7 8189.06 421.577   1
   6   8  -7 8048.30 822.053   5
   6  -8  -6 161.170 140.315   4
  -6  -8   6 578.861 92.5211   1
  -6   8   6 346.432 105.299   6
  -6   8   6 433.569 103.441   1
   6  -8  -6 573.920 163.406   3
   6   8  -5 839.161 283.611   5
   6  -8  -5 791.229 172.810   4
  -6   8   5 1249.87 167.014   1
   6  -8  -5 1204.45 227.331   3
  -6  -8   5 928.362 104.495   1
  -6   8   5 1129.21 169.459   6
   6  -8  -5 977.054 148.843   2
   6   8  -4 459.445 264.144   5
   6  -8  -4 692.004 159.081   4
   6  -8  -4 848.296 216.461   3
  -6   8   4 632.712 118.664   1
  -6  -8   4 385.861 65.5546   1
   6   8  -4 353.183 246.679   4
   6  -8  -4 742.579 154.345   2
   6  -8  -3 586.540 120.608   2
   6   8  -3 1013.85 424.487   5
   6  -8  -3 532.473 121.207   4
   6   8  -3 797.706 70.0316   2
   6  -8  -3 556.747 190.639   3
   6   8  -3 1216.94 331.589   4
  -6  -8   3 769.885 72.0433   1
   6  -8  -2 953.744 148.098   2
   6   8  -2 821.885 44.2961   2
   6  -8  -2 1160.54 173.925   4
   6   8  -2 779.885 44.0739   2
   6  -8  -2 896.251 229.844   3
  -6  -8   2 1074.71 72.5264   1
  -6   8   2 890.069 143.374   5
   6  -8  -1 666.117 126.014   2
   6  -8  -1 698.865 130.954   4
  -6  -8   1 411.909 331.065   3
   6   8   0 17936.1 1024.18   4
   6  -8   0 19067.3 588.762   2
   6  -8   0 19121.1 573.211   4
   6   8   1 1479.74 281.607   4
  -6  -8  -1 1278.08 505.003   3
   6   8   2 11240.4 740.363   4
   6  -8   2 12803.9 482.232   2
  -6  -8  -2 9955.04 1172.04   3
   6   8   3 9636.98 626.852   4
  -6  -8  -3 11285.3 1263.27   3
   6   8   4 4418.53 410.989   4
  -6  -8  -4 5525.96 834.462   3
   6   8   5 254.295 145.164   4
   6  -8   5 253.661 91.8235   2
   6   8   6 221.685 102.938   4
  -6  -8  -6 237.008 298.653   3
  -6  -8  -7 944.808 253.130   7
   6  -8   7 941.915 181.023   2
  -6  -8  -7 1062.08 452.888   3
   6  -8   8 1768.16 225.107   2
  -6  -8  -8 1122.63 441.970   3
  -6  -8  -8 1231.16 286.092   7
   6  -8   9 125.153 101.427   1
   6  -8   9 87.4691 89.9090   2
  -6  -8  -9-69.7727 362.987   3
  -6  -8  -9 602.766 246.057   7
   6  -8  10 131.765 125.327   1
  -6  -8 -10 690.860 505.782   3
  -6  -9  13 140.968 112.572   1
  -6   9  12 121.138 92.4011   1
  -6  -9  12-24.1293 86.4587   1
  -6  -9  11 1457.32 199.085   1
  -6   9  11 1957.60 232.292   1
  -6   9  10 664.370 144.410   1
  -6  -9  10 464.344 112.591   1
  -6   9   9 245.298 103.405   1
  -6  -9   9 61.2201 83.0680   1
  -6   9   8 7.79642 69.8558   1
   6  -9  -8 169.542 166.115   3
  -6  -9   8 81.8193 63.6753   1
  -6  -9   7 4569.50 260.452   1
  -6   9   7 4436.42 313.771   1
   6  -9  -7 4549.27 445.902   3
  -6   9   7 4479.32 330.241   6
   6   9  -7 5276.73 714.886   5
   6  -9  -6 6413.89 458.949   4
  -6   9   6 9809.04 463.764   1
  -6  -9   6 6776.05 293.911   1
   6  -9  -6 7801.41 584.677   3
  -6   9   6 8390.26 441.605   6
   6   9  -6 8210.41 827.231   5
   6   9  -5 591.475 309.688   5
   6  -9  -5 677.846 143.239   4
  -6   9   5 1002.27 169.155   1
   6  -9  -5 1072.60 174.033   2
  -6  -9   5 483.991 80.5703   1
   6  -9  -5 981.500 222.038   3
  -6   9   5 841.339 149.703   6
   6  -9  -4 870.538 169.416   2
  -6   9   4 971.970 152.788   1
   6   9  -4 268.255 216.923   5
   6  -9  -4 961.411 146.766   4
   6   9  -4 765.991 314.185   4
   6  -9  -4 685.738 223.310   3
  -6  -9   4 401.925 64.5461   1
   6   9  -3 571.938 351.013   5
   6   9  -3 340.921 220.514   4
   6   9  -3 303.062 38.5889   2
   6  -9  -3 341.833 93.6273   4
   6  -9  -3 320.853 89.5521   2
   6  -9  -3 476.967 218.434   3
  -6  -9   3 385.187 51.6672   1
   6   9  -2 8379.49 788.071   4
   6  -9  -2 7307.27 344.525   4
  -6  -9   2 6560.12 162.666   1
   6  -9  -2 8163.68 412.068   2
  -6   9   2 6933.13 409.713   5
   6  -9  -1 290.278 83.3447   4
  -6  -9   1 75.2538 238.800   3
   6  -9  -1 132.752 58.6480   2
   6   9   0 2589.03 409.383   4
  -6  -9   0 1605.36 562.166   3
   6   9   1 1544.57 296.617   4
  -6  -9  -1 995.064 429.733   3
   6  -9   2 645.315 129.479   2
   6   9   2 736.263 221.260   4
   6  -9   3 1518.49 181.051   2
   6   9   3 854.894 203.120   4
   6   9   4 726.217 198.774   4
  -6  -9  -4 264.147 389.927   3
   6  -9   4 469.326 119.594   2
   6   9   5 570.685 190.835   4
  -6  -9  -5 482.442 331.957   3
   6  -9   5 557.799 115.702   2
   6   9   6-24.9144 98.0536   4
   6  -9   6 236.382 106.539   2
  -6  -9  -7 466.974 464.459   3
   6  -9   7 93.8461 85.6113   2
  -6  -9  -7-15.0929 138.707   7
   6  -9   8 581.413 149.293   2
  -6  -9  -8 645.214 414.722   3
  -6  -9  -8 487.887 223.821   7
  -6  -9  -9 545.199 203.709   7
  -6  -9  -9 556.099 464.011   3
   6  -9   9 353.758 135.904   2
   6  -9   9 321.828 125.282   1
  -6  10  12 45.3120 94.6251   1
  -6 -10  12 96.6869 91.2081   1
  -6  10  11 436.295 129.967   1
  -6 -10  11 579.407 132.347   1
  -6  10  10 35.2752 73.2296   1
  -6 -10  10 128.651 73.3823   1
  -6  10   9 52.3936 90.7229   1
  -6 -10   9 96.0060 77.4446   1
  -6 -10   8 1453.38 154.569   1
  -6  10   8 1411.11 190.457   1
   6  10  -8 1642.79 454.227   5
  -6  10   7 5558.08 359.718   1
  -6 -10   7 4661.05 261.738   1
   6 -10  -7 4845.25 507.723   3
  -6  10   7 4767.83 345.346   6
   6  10  -7 5314.47 724.687   5
   6  10  -6 591.837 306.578   5
  -6  10   6 937.637 156.162   1
  -6 -10   6 594.556 94.3432   1
   6 -10  -6 693.321 229.797   3
  -6  10   6 628.562 125.897   6
   6 -10  -6 809.772 154.129   2
  -6 -10   5 178.233 51.1679   1
   6  10  -5 99.9352 229.268   5
   6  10  -5 469.703 266.342   4
   6 -10  -5 271.103 107.658   2
   6 -10  -5 330.680 202.706   3
  -6  10   5 213.867 92.9636   6
  -6  10   5 345.309 90.4114   1
   6  10  -4 2187.48 478.273   4
   6 -10  -4 2897.69 460.674   3
  -6 -10   4 2771.50 155.291   1
   6  10  -4 3074.72 604.993   5
   6 -10  -3 3571.99 289.289   2
   6  10  -3 3131.80 527.883   4
   6 -10  -3 2413.05 152.075   4
   6 -10  -3 2567.95 427.100   3
  -6 -10   3 2667.14 125.257   1
   6  10  -3 3315.37 677.758   5
   6  10  -3 2031.56 73.8824   2
   6  10  -2 879.235 268.886   4
   6 -10  -2 548.553 237.302   3
  -6 -10   2 736.342 49.7059   1
  -6  10   2 1017.75 192.734   5
   6  10  -1 331.080 210.346   4
   6 -10  -1-6.91341 55.8129   2
   6 -10   0 2141.50 220.306   2
  -6 -10   0 2058.59 589.943   3
   6  10   1 951.669 263.206   4
   6 -10   1 777.514 136.490   2
  -6 -10  -1 1167.25 518.620   3
   6  10   2 1792.55 322.079   4
   6 -10   2 2450.57 224.501   2
   6 -10   3 674.572 134.346   2
   6  10   3 530.467 167.189   4
   6  10   4 226.794 146.777   4
  -6 -10  -4 719.844 478.799   3
   6 -10   4 493.065 120.578   2
   6  10   5 1605.57 264.960   4
   6 -10   5 1273.89 186.858   2
  -6 -10  -5 937.873 467.102   3
   6  10   6 93.9941 81.6385   4
  -6 -10  -6-14.5926 369.209   3
   6 -10   6 429.781 121.876   2
  -6 -10  -7-249.184 318.599   3
   6 -10   7 428.602 132.240   2
   6 -10   8 1025.60 184.273   2
  -6 -10  -8 1232.32 294.797   7
  -6 -10  -8 731.152 469.981   3
  -6 -10  -9 233.179 471.076   3
   6 -10   9 199.816 122.404   2
   6 -10   9 94.3290 109.374   1
  -6 -10  -9 57.0815 171.099   7
  -6  11  12 158.265 122.938   1
  -6 -11  12 82.4984 82.5975   1
  -6  11  11 208.325 119.772   1
  -6 -11  11 74.0020 93.1913   1
  -6 -11  10 193.948 108.155   1
  -6  11  10 351.893 123.350   1
  -6  11   9 102.610 88.9649   1
  -6 -11   9 108.575 76.8787   1
   6  11  -9-92.8688 235.673   5
  -6  11   8 452.761 121.883   1
  -6 -11   8 286.303 77.2243   1
   6  11  -8 507.335 325.152   5
   6  11  -7 429.930 242.812   5
  -6 -11   7 446.038 96.5606   1
  -6  11   7 537.060 139.256   1
  -6  11   7 475.665 136.608   6
   6  11  -6 20.2324 198.218   5
  -6  11   6 124.148 88.7755   1
   6 -11  -6 179.310 112.744   2
   6 -11  -6 379.245 222.996   3
  -6  11   6 10.7683 79.4436   6
  -6 -11   6 115.968 58.9986   1
   6 -11  -5 1398.01 226.477   2
   6  11  -5 896.054 348.560   5
  -6  11   5 1117.31 176.979   1
   6  11  -5 604.475 308.459   4
  -6 -11   5 721.976 95.0333   1
   6 -11  -5 681.684 301.636   3
  -6  11   5 904.104 163.719   6
   6 -11  -4 1231.12 182.073   2
   6  11  -4 641.221 274.961   4
   6 -11  -4 1068.10 398.388   3
  -6 -11   4 1055.09 93.8728   1
   6  11  -4 893.925 403.653   5
   6  11  -3 1396.89 508.584   5
   6  11  -3 1243.30 342.687   4
   6 -11  -3 1336.18 201.728   2
   6 -11  -3 1006.85 333.479   3
  -6 -11   3 1010.07 76.1763   1
   6 -11  -2 1025.60 161.230   2
   6  11  -2 164.498 175.267   4
  -6  11   2 701.598 197.451   5
   6 -11  -2 109.360 198.006   3
   6  11  -1 4362.38 553.607   4
  -6 -11   1 3408.29 708.082   3
   6  11   0 1980.70 359.375   4
   6 -11   0 1307.22 184.689   2
   6  11   1 2228.82 351.239   4
   6 -11   1 1871.53 202.217   2
  -6 -11  -1 1775.51 555.327   3
   6  11   2 241.874 179.639   4
  -6 -11  -2 183.991 439.697   3
   6 -11   2 330.768 96.7288   2
   6  11   3 221.563 146.717   4
  -6 -11  -3 114.651 368.936   3
   6 -11   3 289.997 109.842   2
   6  11   4 167.373 102.960   4
  -6 -11  -4 245.371 371.292   3
   6 -11   4 85.8546 79.7755   2
   6  11   5 290.153 134.044   4
  -6 -11  -5-87.3863 423.122   3
   6 -11   5 329.560 125.280   2
   6  11   6 582.306 164.262   4
  -6 -11  -6 635.211 478.469   3
   6 -11   6 217.968 109.458   2
  -6 -11  -7 340.802 433.041   3
   6 -11   7 290.422 115.620   2
  -6 -11  -8-58.5925 335.562   3
   6 -11   8 51.7679 86.5189   2
  -6 -11  -8 215.861 219.916   7
  -6 -11  -9-189.870 214.110   7
  -6 -11  -9-382.455 439.036   3
   6 -11   9-77.6073 91.0614   2
   6 -11   9-57.9596 110.109   1
  -6  12  12 126.224 110.677   1
  -6 -12  12-53.3304 84.6265   1
  -6  12  11 48.8358 89.3373   1
  -6 -12  11-3.09484 75.5339   1
  -6  12  10 959.590 178.334   1
  -6 -12  10 761.635 142.739   1
  -6  12   9 41.5034 88.4022   1
  -6 -12   9-14.4157 62.0974   1
  -6 -12   8-17.6465 51.0810   1
  -6  12   8-14.1936 84.5347   1
  -6  12   8 42.3596 87.8522   6
  -6  12   7 143.019 112.641   1
  -6 -12   7 151.997 75.0591   1
   6 -12  -7-60.1360 101.471   2
  -6  12   7 123.284 82.5092   6
   6 -12  -6 294.524 135.981   2
  -6  12   6 176.988 76.6050   1
  -6 -12   6 200.187 62.5129   1
  -6  12   6 290.628 109.112   6
   6 -12  -5 1944.21 262.093   2
   6  12  -5 2818.32 613.935   4
  -6 -12   5 1869.71 144.921   1
   6 -12  -5 1466.90 451.998   3
   6  12  -5 2506.54 574.851   5
   6 -12  -4 4036.34 323.885   2
   6  12  -4 2887.50 543.649   4
   6  12  -4 3654.66 726.127   5
   6 -12  -4 2788.83 546.060   3
   6  12  -3 351.678 297.744   5
   6  12  -3 613.931 320.435   4
   6 -12  -3 989.320 175.886   2
   6 -12  -3 800.009 344.408   3
  -6  12   2 478.170 231.816   5
   6 -12  -2 599.651 133.540   2
   6  12  -2 833.869 303.074   4
   6 -12  -2 538.666 338.140   3
   6  12  -1 4282.27 547.301   4
   6 -12  -1 4931.54 335.994   2
  -6  12   1 4717.92 473.422   5
   6  12   0 3752.55 510.435   4
   6 -12   0 3226.92 283.420   2
  -6 -12   0 2533.80 699.047   3
   6  12   1 2551.35 385.770   4
   6 -12   1 3312.24 274.721   2
   6  12   2 4754.00 507.813   4
  -6 -12  -2 3714.64 850.363   3
   6 -12   2 4245.23 315.623   2
   6  12   3 123.634 115.189   4
   6 -12   3 55.3494 66.6112   2
   6 -12   4 1475.28 204.427   2
   6  12   4 669.465 181.917   4
  -6 -12  -4 901.312 666.211   3
   6 -12   5 1094.72 185.722   2
   6  12   5 723.104 189.756   4
  -6 -12  -5 569.287 433.005   3
   6  12   6 138.404 103.321   4
  -6 -12  -6 294.683 538.100   3
   6 -12   6 183.581 112.149   2
   6 -12   7 1008.99 187.290   2
  -6 -12  -7 530.427 432.543   3
  -6 -12  -8 594.261 483.681   3
   6 -12   8 448.388 154.242   2
  -6 -12  -8 416.925 226.266   7
  -6  13  11 264.777 128.359   1
  -6 -13  11 108.529 103.259   1
   6  13 -11 519.921 459.234   5
  -6 -13  10 188.033 90.0581   1
  -6  13  10 135.748 131.054   1
  -6 -13   9 290.644 91.7739   1
  -6  13   9 354.380 127.193   1
   6  13  -9 559.801 479.484   5
   6  13  -8-66.4865 247.506   5
  -6  13   8 143.114 122.398   1
   6 -13  -8-81.8168 83.5046   2
  -6 -13   8 4.61009 53.1580   1
  -6  13   8 123.634 98.9668   6
   6  13  -7 161.659 343.687   5
  -6  13   7 95.9038 91.8742   6
  -6  13   7 216.512 102.263   1
   6 -13  -7 249.314 135.524   2
  -6 -13   7 41.2355 46.4954   1
   6  13  -6 427.379 402.022   5
   6  13  -6-35.4776 291.732   4
   6 -13  -6 788.554 299.012   2
  -6  13   6 220.771 104.609   6
   6  13  -5 197.081 312.784   5
   6  13  -5 518.488 318.511   4
   6 -13  -5 315.326 115.520   2
   6  13  -4 1440.09 517.392   5
   6 -13  -4 2551.00 279.862   2
   6  13  -4 1148.81 426.277   4
   6 -13  -4 1752.43 462.556   3
   6  13  -3 904.404 490.714   5
   6 -13  -3 1143.44 197.068   2
   6  13  -3 773.284 343.372   4
   6 -13  -3 862.830 383.462   3
   6  13  -2 2034.82 440.306   4
  -6 -13   2 1546.37 553.255   3
   6 -13  -2 652.927 301.242   3
  -6  13   1 1201.48 285.084   5
   6  13  -1 591.466 249.322   4
   6 -13  -1 1598.26 221.857   2
  -6 -13   1 1208.39 502.780   3
   6 -13   0 842.047 153.114   2
   6  13   0 367.280 224.595   4
  -6 -13   0 702.404 534.110   3
   6  13   1 5734.91 583.580   4
   6 -13   1 6214.11 403.258   2
   6  13   2 5712.76 547.886   4
  -6 -13  -2 5613.13 1013.28   3
   6  13   3 2111.82 321.272   4
   6 -13   3 2907.03 286.950   2
  -6 -13  -3 2195.51 722.260   3
   6  13   4 216.327 138.137   4
  -6 -13  -4 40.4445 607.436   3
   6 -13   4 136.466 99.2214   2
   6  13   5 1849.03 269.610   4
   6 -13   5 1763.42 239.787   2
  -6 -13  -5 2239.89 854.025   3
   6  13   6 156.163 124.272   4
  -6 -13  -6 498.594 516.685   3
   6 -13   6 416.960 123.806   2
  -6 -13  -7 610.186 518.966   3
   6 -13   7 389.817 129.237   2
  -6 -13  -8 811.533 587.747   3
   6 -13   8-26.8589 96.9218   2
  -6  14  11 214.932 140.654   1
  -6  14  10 475.033 170.181   1
   6 -14 -10 308.121 142.293   2
   6  14 -10 342.233 387.997   5
   6  14  -9 429.023 412.471   5
  -6  14   9 331.353 143.943   1
   6 -14  -9 410.008 148.750   2
  -6  14   9 246.876 131.705   6
   6  14  -8 235.296 322.441   5
   6 -14  -8 159.611 115.417   2
  -6  14   8 57.7017 82.5272   1
  -6  14   8-42.3302 102.819   6
   6  14  -7 49.5623 273.409   5
  -6  14   7 240.336 137.751   6
   6 -14  -7 187.624 130.470   2
   6  14  -6 879.221 433.576   5
   6 -14  -6 825.511 197.071   2
   6  14  -6 329.293 395.585   4
  -6  14   6 572.843 168.220   6
   6  14  -5 899.201 383.790   4
   6  14  -5 218.095 423.530   5
   6 -14  -5 194.952 111.109   2
   6 -14  -4 2327.53 269.339   2
   6  14  -4 1852.62 475.480   4
   6  14  -4 1241.55 495.531   5
   6  14  -3 1404.24 522.746   5
   6 -14  -3 1260.18 201.000   2
   6  14  -3 1106.19 382.368   4
   6 -14  -3 712.404 289.156   3
   6  14  -2 350.952 232.876   4
   6 -14  -2-0.30809 289.126   3
   6 -14  -2 155.992 92.1515   2
   6  14  -1-1.14849 200.875   4
  -6 -14   1-252.230 472.176   3
   6 -14  -1 242.326 110.794   2
   6  14   0 2897.80 449.349   4
   6 -14   0 3301.20 292.876   2
  -6 -14   0 2424.17 713.975   3
  -6  14   0 2364.72 413.814   5
   6 -14   1 1017.56 181.575   2
  -6 -14  -1 527.184 512.412   3
   6  14   2 3688.17 431.668   4
   6 -14   2 5395.89 378.496   2
  -6 -14  -2 4037.33 970.541   3
   6  14   3 352.176 179.768   4
   6 -14   3 538.473 134.242   2
   6  14   4 240.495 136.032   4
  -6 -14  -4 839.097 645.217   3
   6 -14   4 214.711 112.019   2
   6  14   5 170.520 123.582   4
  -6 -14  -5 222.430 518.144   3
   6 -14   5 96.3752 77.3690   2
  -6 -14  -6 687.282 646.436   3
   6 -14   6 197.522 107.461   2
  -6 -14  -7 461.148 501.547   3
   6 -14   7 283.397 143.065   2
   6 -15 -10 589.788 178.219   2
  -6  15  10 419.961 170.906   1
   6  15  -9-202.293 306.201   5
   6 -15  -9 12.9120 104.877   2
  -6  15   9 215.709 101.817   1
  -6  15   9 86.5702 99.2361   6
   6  15  -8-148.814 345.342   5
   6 -15  -8-25.9833 139.859   2
  -6  15   8-22.9750 96.8119   6
   6  15  -7 516.481 445.901   5
   6  15  -7 315.450 347.021   4
  -6  15   7 164.535 136.930   6
   6 -15  -7 342.166 135.352   2
   6  15  -6 305.652 468.943   5
   6  15  -6 571.579 424.223   4
   6 -15  -6 32.2135 107.227   2
   6  15  -5 531.919 400.596   5
   6  15  -5 300.943 345.351   4
   6 -15  -5 375.102 130.636   2
   6  15  -4 1079.22 548.768   5
   6 -15  -4 1482.31 230.206   2
   6  15  -4 983.187 403.606   4
   6  15  -3 697.923 356.606   4
   6 -15  -3 371.944 138.429   2
   6  15  -2 510.875 297.632   4
  -6 -15   2 992.470 530.530   3
   6 -15  -2 14.7982 73.5869   2
   6  15  -1-126.001 244.232   4
  -6 -15   1 74.4867 355.883   3
   6 -15  -1 232.627 114.769   2
   6  15   0 2962.89 464.474   4
   6 -15   0 2419.99 261.443   2
   6  15   1 523.852 250.634   4
  -6 -15  -1 432.353 516.088   3
   6 -15   1 474.906 127.509   2
   6  15   2 664.860 215.322   4
  -6 -15  -2 1401.67 775.884   3
   6 -15   2 1045.05 181.045   2
   6  15   3 1533.47 278.675   4
   6 -15   3 1330.49 213.348   2
  -6 -15  -3 1695.52 757.797   3
  -6 -15  -4 1213.95 580.259   3
   6 -15   4 819.619 168.513   2
  -6 -15  -5 387.175 497.132   3
   6 -15   5 102.659 98.7215   2
  -6 -15  -6-132.129 428.754   3
   6 -15   6 376.446 152.278   2
  -6  16   9-60.6501 114.040   6
   6 -16  -9 88.1806 179.650   2
   6 -16  -8 68.5960 144.636   2
  -6  16   8 113.171 120.190   6
   6  16  -7 178.959 321.766   5
   6  16  -7 246.970 346.974   4
   6 -16  -7 317.010 133.733   2
  -6  16   7 320.655 141.791   6
   6  16  -6 270.479 426.129   5
   6  16  -6 288.064 354.316   4
   6 -16  -6 59.9765 87.4886   2
   6  16  -5 1964.23 656.620   5
   6 -16  -5 2893.72 326.088   2
   6  16  -5 1521.70 453.366   4
   6  16  -4-103.638 412.649   5
   6  16  -4-216.118 322.113   4
   6 -16  -4 131.983 83.5005   2
   6  16  -3 424.383 303.800   4
   6 -16  -3 327.233 130.501   2
   6 -16  -2 1219.32 208.006   2
   6  16  -2 894.268 329.109   4
  -6 -16   2 1011.55 565.118   3
   6  16  -1 1797.35 406.590   4
   6 -16  -1 2020.12 258.896   2
  -6 -16   1 970.286 544.975   3
   6  16   0 200.767 195.939   4
  -6 -16   0 513.908 537.978   3
   6 -16   0-85.1796 97.0901   2
   6  16   1 498.194 225.131   4
  -6 -16  -1 701.342 492.112   3
   6 -16   1 486.407 131.773   2
   6 -16   2 1009.22 198.138   2
  -6 -16  -2 1679.46 752.255   3
  -6 -16  -3 649.635 655.591   3
   6 -16   3 447.221 139.510   2
  -6 -16  -4 1422.12 742.078   3
   6 -16   4 113.319 97.9505   2
   6 -16   5 1243.85 219.444   2
  -6 -16  -5 1398.73 726.206   3
   6 -16   6 251.584 115.516   2
   6 -17  -9 1456.01 282.047   2
   6 -17  -8 227.376 115.180   2
  -6  17   8-85.5004 119.616   6
   6  17  -7 429.781 501.276   5
   6  17  -7 737.300 428.429   4
   6 -17  -7 441.931 170.368   2
   6  17  -6-34.6386 385.308   5
   6  17  -6-270.376 339.536   4
   6 -17  -6 236.058 140.577   2
   6  17  -5-144.790 444.567   5
   6  17  -5 183.696 324.566   4
   6 -17  -5 64.7812 95.2198   2
   6  17  -4-121.847 481.260   5
   6  17  -4-151.772 297.537   4
   6 -17  -4 316.054 136.096   2
   6  17  -3 759.400 392.757   4
   6 -17  -3 635.645 168.491   2
   6  17  -2 2718.40 508.335   4
   6 -17  -2 3179.02 330.622   2
   6  17  -1 700.498 353.503   4
  -6 -17   1 290.054 500.290   3
   6 -17  -1 467.475 120.880   2
  -6 -17   0 365.203 543.246   3
   6 -17   0 288.064 137.901   2
  -6 -17  -1 186.465 523.169   3
   6 -17   1-142.262 101.757   2
  -6 -17  -2 467.740 543.487   3
   6 -17   2 6.53321 90.6729   2
   6 -17   3 1019.80 203.871   2
  -6 -17  -3 2288.04 941.643   3
  -6 -17  -4 866.176 642.433   3
   6 -17   4 14.3910 100.768   2
   6 -17   5 3022.27 326.115   2
   6  18  -8 714.117 563.262   4
   6 -18  -8-43.7517 146.359   2
   6  18  -7 663.146 523.124   4
   6 -18  -7 32.1283 123.308   2
   6  18  -6 117.725 505.172   5
   6  18  -6 249.262 410.104   4
   6 -18  -6 206.195 138.838   2
   6  18  -5-190.344 506.278   5
   6  18  -5 726.919 440.228   4
   6 -18  -5 390.996 160.573   2
   6  18  -4 789.117 410.442   4
   6 -18  -4 533.040 149.409   2
   6 -18  -3 150.888 142.317   2
  -6 -18   2-400.814 656.341   3
   6 -18  -2 824.121 183.878   2
  -6 -18   1 218.811 479.531   3
   6 -18  -1 248.470 121.401   2
  -6 -18   0 1985.13 877.888   3
   6 -18   0 248.558 109.406   2
  -6 -18  -1 944.058 703.436   3
   6 -18   1 734.384 174.310   2
   6 -18   2 1234.96 224.567   2
  -6 -18  -2 600.583 629.099   3
  -6 -18  -3 136.323 704.578   3
   6 -18   3 778.813 188.584   2
   6 -18   4 1303.57 234.091   2
   6 -19  -6 175.049 146.206   2
   6 -19  -5 276.153 148.642   2
  -6 -19   4 1257.99 781.850   3
   6 -19  -4 798.473 195.871   2
  -6 -19   3 258.844 664.026   3
   6 -19  -3 618.636 184.584   2
  -6 -19   2 595.568 599.396   3
   6 -19  -2 416.584 177.251   2
  -6 -19   1-323.895 607.417   3
   6 -19  -1 143.235 135.724   2
  -6 -19   0 93.1728 597.296   3
   6 -19   0 231.005 140.511   2
   6 -19   1 2267.75 306.211   2
  -6 -19  -1 1697.68 856.034   3
   6 -19   2 529.945 173.552   2
   6 -19   3 1048.97 217.360   2
   6 -20  -3 1202.92 244.178   2
   6 -20  -2 597.912 178.077   2
   6 -20  -1 253.612 137.222   2
   6 -20   0 1109.25 221.512   2
   6 -20   1 625.874 193.224   2
  -7   0  14 122.124 118.370   6
  -7   0  13 155.696 96.7446   1
  -7   0  13 266.742 140.869   6
  -7   0  12-27.2472 83.0191   1
  -7   0  12 141.177 111.082   6
  -7   0  11 190.347 97.5029   1
  -7   0  11 81.5123 68.6861   6
  -7   0  10 544.959 113.749   1
  -7   0  10 482.018 120.627   6
  -7   0   9 644.409 125.260   1
  -7   0   9 678.448 135.362   6
  -7   0   8 1621.08 193.103   6
  -7   0   8 1690.71 167.725   1
   7   0  -7 400.362 161.750   5
  -7   0   7 322.926 79.2657   1
  -7   0   7 393.752 83.6911   7
  -7   0   6 410.662 86.1699   1
   7   0  -6 304.608 146.288   5
   7   0  -6 216.813 282.183   4
  -7   0   6 377.776 124.462   3
  -7   0   6 279.493 81.3573   7
   7   0  -5 43.5251 172.769   4
  -7   0   5-16.5788 54.4601   7
  -7   0   5 125.516 56.7376   1
  -7   0   5-20.8199 62.7110   3
   7   0  -4 394.515 201.056   4
  -7   0   4 338.758 75.0147   1
  -7   0   4 139.650 90.5090   3
  -7   0   4 148.814 53.6557   3
  -7   0   4 484.439 126.177   7
   7   0  -3 392.479 226.301   4
  -7   0   3 111.149 58.7554   3
  -7   0   3 133.348 28.1265   3
  -7   0   3 390.291 107.314   7
  -7   0   3 276.913 62.0303   1
   7   0  -3 312.431 76.6802   2
   7   0  -2 11814.1 385.262   2
   7   0  -2 11153.7 813.444   4
  -7   0   2 11155.8 347.698   1
  -7   0   2 10641.3 525.342   7
  -7   0   2 10303.7 650.429   5
   7   0  -1 970.923 119.610   2
   7   0  -1 1097.61 286.801   4
  -7   0   1 869.329 160.982   3
  -7   0   1 837.718 168.638   7
   7   0   0 4480.22 238.222   2
   7   0   0 4693.28 493.390   4
  -7   0   0 4364.22 351.209   3
  -7   0   0 4049.79 358.582   7
   7   0   1 505.999 88.4951   2
   7   0   1 662.937 209.584   4
  -7   0  -1 611.781 199.326   3
  -7   0  -1 549.290 166.087   7
   7   0   2 3161.99 376.652   4
   7   0   2 2642.83 184.559   2
  -7   0  -2 2733.96 353.287   3
  -7   0  -2 2746.75 325.004   7
   7   0   3-52.8585 90.2991   4
   7   0   3 4.74065 47.6678   2
  -7   0  -3-118.621 92.9072   7
   7   0   4 416.359 151.150   4
   7   0   4 139.235 54.4566   2
  -7   0  -4-54.7882 151.487   3
  -7   0  -4 303.083 159.729   7
   7   0   5 152.110 100.036   4
  -7   0  -5 333.256 238.608   3
   7   0   5 202.939 79.8536   2
   7   0   6 12377.7 477.630   2
  -7   0  -6 13657.4 1011.92   3
   7   0   7 126.163 78.5057   1
   7   0   7 75.9618 64.9078   2
   7   0   8 174.213 92.6108   1
  -7   0  -8 508.537 331.010   3
   7   0   9 379.585 115.238   1
  -7   0  -9 453.946 313.773   3
  -7   0 -10 1744.27 410.911   3
   7   0  10 1682.63 215.587   1
   7   0  11 57.0267 93.3062   1
  -7  -1  14 103.061 117.207   6
  -7  -1  13 45.1035 71.7270   1
  -7   1  13-36.4250 93.1904   1
  -7  -1  13 169.853 123.267   6
  -7  -1  12 168.539 106.394   6
  -7  -1  12 151.146 91.1475   1
  -7   1  12 46.6886 66.2381   1
  -7  -1  11 432.428 107.592   1
  -7   1  11 511.752 112.461   1
  -7   1  11 423.632 126.166   6
  -7  -1  11 610.638 141.969   6
  -7  -1  10 264.803 89.8078   1
  -7   1  10 179.501 76.1318   1
  -7   1  10 379.108 119.114   6
  -7  -1  10 272.720 105.500   6
  -7  -1   9 861.894 132.571   1
  -7   1   9 843.445 150.601   6
  -7  -1   9 1089.19 170.514   6
  -7   1   9 779.401 120.614   1
  -7  -1   8 318.818 81.5403   1
  -7  -1   8 193.025 52.8971   7
  -7   1   8 455.856 118.218   6
  -7   1   8 281.864 81.9392   1
  -7  -1   7 929.762 124.161   1
   7   1  -7 1022.16 225.694   5
   7  -1  -7 801.083 169.854   5
  -7   1   7 798.321 120.964   1
  -7  -1   7 1011.20 133.322   7
   7  -1  -6 240.512 246.148   4
   7   1  -6 144.664 118.354   5
   7   1  -6 193.597 199.394   4
  -7  -1   6 426.758 91.4869   1
  -7   1   6 209.190 69.1287   1
  -7   1   6 168.545 125.655   3
  -7  -1   6 413.466 111.141   7
  -7  -1   6 168.854 124.798   3
   7   1  -5 3265.27 550.225   4
   7  -1  -5 3968.72 534.825   4
  -7  -1   5 4057.42 233.653   1
  -7   1   5 2278.00 216.756   3
  -7   1   5 4236.50 246.084   1
  -7  -1   5 2983.99 245.436   3
  -7  -1   5 4295.71 308.367   7
  -7   1   5 4734.63 295.842   7
   7   1  -4 3071.37 515.012   4
   7  -1  -4 1445.97 333.410   4
  -7  -1   4 2622.10 181.573   1
  -7   1   4 2339.40 184.774   1
  -7  -1   4 2259.67 246.360   7
  -7   1   4 1894.62 201.150   7
  -7   1   3 863.059 116.529   1
   7   1  -3 407.087 203.404   4
   7  -1  -3 1147.09 296.865   4
  -7  -1   3 747.645 160.199   7
  -7  -1   3 792.333 209.234   3
  -7  -1   3 676.021 91.9702   1
  -7   1   3 833.619 154.073   7
   7   1  -3 909.015 113.777   2
   7  -1  -3 848.907 122.551   2
  -7   1   2 302.292 160.219   5
   7   1  -2 675.053 241.424   4
  -7   1   2 195.138 98.4859   7
  -7  -1   2 218.818 59.0122   1
   7  -1  -2 69.5800 158.377   4
  -7  -1   2 221.532 124.019   7
   7   1  -2 163.959 49.0090   2
   7  -1  -2 161.394 64.5671   2
  -7   1   2 180.113 64.2195   1
  -7  -1   2 243.917 184.115   3
   7  -1  -1 1212.74 131.632   2
   7   1  -1 979.098 119.533   2
   7   1  -1 1190.52 307.613   4
   7  -1  -1 1411.61 286.736   4
  -7  -1   1 890.905 215.876   3
  -7   1   1 1049.36 128.296   3
  -7  -1   1 847.224 174.446   7
  -7   1   1 1178.43 191.120   7
   7   1   0 3263.31 414.487   4
   7  -1   0 2784.38 191.714   2
   7  -1   0 3375.85 427.515   4
   7   1   0 2929.36 183.841   2
  -7  -1   0 2606.16 328.609   3
  -7   1   0 3161.47 261.247   3
  -7  -1   0 2706.51 303.269   7
  -7   1   0 3100.21 322.982   7
   7  -1   1 610.200 94.3174   2
   7   1   1 581.178 86.3441   2
   7   1   1 867.975 226.217   4
   7  -1   1 807.895 200.749   4
   7  -1   1 1216.03 443.048   3
  -7  -1  -1 817.200 205.638   3
  -7   1  -1 661.929 167.149   3
  -7  -1  -1 786.255 170.630   7
  -7   1  -1 708.698 179.122   7
   7  -1   2 1360.48 257.069   4
   7  -1   2 1140.43 134.501   2
   7   1   2 699.225 94.2528   2
  -7  -1  -2 646.590 158.845   7
   7   1   2 706.186 198.609   4
  -7   1  -2 1263.63 219.244   3
  -7  -1  -2 859.989 241.796   3
  -7   1  -2 1296.75 236.767   7
  -7   1  -3 145.051 136.122   3
   7   1   3 712.865 192.789   4
   7  -1   3 220.458 122.446   4
   7  -1   3 365.585 85.2209   2
   7   1   3 318.518 65.3303   2
  -7  -1  -3 299.983 181.162   3
  -7  -1  -3 217.667 120.874   7
   7   1   4 2474.05 330.137   4
   7  -1   4 1502.14 239.785   4
   7  -1   4 1528.94 161.323   2
   7   1   4 1798.51 166.374   2
  -7  -1  -4 2034.59 389.600   3
  -7  -1  -4 2168.61 309.658   7
  -7   1  -4 1161.71 271.548   3
   7   1   5 2174.42 295.239   4
   7  -1   5 1410.78 227.401   4
  -7   1  -5 1225.09 306.067   3
   7  -1   5 1203.29 151.906   2
   7   1   5 1656.78 168.782   2
  -7  -1  -5 2049.82 410.905   3
  -7  -1  -5 2077.15 322.442   7
   7  -1   6 488.677 115.780   2
   7   1   6 371.090 92.7175   2
  -7  -1  -6 292.895 244.783   3
  -7   1  -6 501.152 270.336   3
   7   1   7 268.840 90.5104   1
   7  -1   7 148.207 56.0889   2
  -7  -1  -7 169.390 277.458   3
  -7   1  -7 27.5668 187.055   3
   7  -1   8 45.9941 85.4818   1
   7   1   8 79.2870 70.7512   1
  -7  -1  -8-3.15588 256.956   3
  -7   1  -8 255.185 229.486   3
   7  -1   9 13.7492 65.7611   1
   7   1   9 29.6436 73.2394   1
  -7   1  -9 24.7695 168.849   3
  -7  -1  -9-41.9576 283.637   3
   7  -1  10-36.8971 73.8879   1
   7   1  10-1.48332 87.0980   1
  -7  -1 -10-89.1328 261.383   3
   7  -1  11 153.158 95.1952   1
  -7  -2  13 161.068 82.7275   1
  -7   2  13 12.7811 89.1486   1
  -7  -2  13 83.9148 87.4742   6
  -7  -2  12 105.564 99.1046   1
  -7   2  12 135.639 70.9454   1
  -7  -2  12 51.5887 88.8834   6
  -7  -2  11 432.590 127.243   6
  -7  -2  11 560.703 135.346   1
  -7   2  11 592.701 128.395   1
  -7  -2  10 27.3018 61.1486   1
  -7   2  10 103.022 56.6920   1
  -7   2  10-13.2765 63.9715   6
  -7   2   9 7031.53 364.735   1
  -7  -2   9 6560.95 344.296   1
  -7   2   9 6050.99 377.733   6
  -7   2   8 2702.45 220.700   1
  -7  -2   8 2802.25 216.211   1
  -7   2   8 3356.51 277.011   6
   7  -2  -7 52.1020 81.0101   5
  -7   2   7 158.677 65.9202   1
  -7  -2   7 78.3770 51.4255   1
  -7   2   7 42.7662 66.9625   6
   7   2  -6 275.564 184.320   5
   7  -2  -6 648.318 262.982   4
  -7   2   6 592.973 106.061   1
  -7   2   6 236.685 158.660   3
  -7  -2   6 225.577 62.8045   1
   7   2  -5 10688.6 963.783   4
   7  -2  -5 16860.6 1059.13   4
  -7  -2   5 13483.2 406.778   1
  -7   2   5 16402.7 503.262   1
  -7  -2   5 12348.7 434.951   3
   7   2  -5 12693.2 882.241   5
   7   2  -4 654.605 279.579   4
   7  -2  -4 304.399 170.736   4
  -7  -2   4 668.329 96.8288   1
  -7   2   4 346.146 79.2013   1
   7   2  -3 288.077 241.560   4
   7  -2  -3 82.1099 149.470   4
   7  -2  -3 99.3391 60.2155   2
  -7  -2   3 290.465 157.619   3
  -7   2   3 131.838 56.4630   1
  -7  -2   3 255.848 65.8412   1
   7   2  -3 246.908 73.6363   2
  -7   2   2 505.557 165.073   5
   7   2  -2 485.331 83.0694   2
   7  -2  -2 499.877 100.039   2
   7   2  -2 501.739 202.340   4
   7  -2  -2 667.093 237.753   4
  -7  -2   2 507.509 78.3941   1
  -7  -2   2 469.217 226.191   3
  -7   2   2 432.646 91.8209   1
   7  -2  -1 8519.34 354.670   2
   7   2  -1 7626.60 285.485   2
   7   2  -1 6865.62 649.020   4
   7  -2  -1 8982.03 655.926   4
  -7  -2   1 7372.99 666.722   3
   7   2   0 11570.8 782.899   4
   7  -2   0 9260.93 359.357   2
   7  -2   0 10347.5 694.468   4
   7   2   0 10369.8 327.039   2
  -7  -2   0 10060.1 737.269   3
  -7  -2   0 10134.5 595.217   7
   7   2   1 2216.90 366.906   4
   7  -2   1 3694.61 395.479   4
   7  -2   1 3581.93 227.638   2
   7   2   1 2129.98 148.708   2
   7  -2   1 2669.56 492.239   3
  -7  -2  -1 2825.15 416.397   3
  -7   2  -1 2816.57 246.517   3
  -7  -2  -1 2664.80 319.494   7
   7   2   2 2205.81 326.367   4
   7  -2   2 2016.18 278.632   4
   7  -2   2 2230.90 179.388   2
   7   2   2 2590.61 172.351   2
  -7  -2  -2 2893.48 428.909   3
  -7   2  -2 1881.10 254.137   3
  -7  -2  -2 2469.31 311.886   7
   7  -2   3 962.906 212.565   4
   7  -2   3 775.268 115.769   2
   7   2   3 541.493 90.9341   2
   7   2   3 463.353 169.237   4
  -7   2  -3 741.641 218.863   3
  -7  -2  -3 788.989 243.285   3
  -7  -2  -3 665.940 165.836   7
   7   2   4 2302.19 317.931   4
   7  -2   4 2653.01 309.405   4
   7  -2   4 2348.23 196.794   2
   7   2   4 2037.03 165.414   2
  -7  -2  -4 2073.64 386.778   3
  -7   2  -4 1935.25 302.527   3
  -7  -2  -4 2224.44 319.928   7
   7   2   5 244.699 124.136   4
   7  -2   5 115.302 54.5621   2
   7   2   5 46.9686 44.6503   2
  -7  -2  -5 118.982 189.384   3
  -7  -2  -5 109.357 146.043   7
  -7   2  -5 353.570 158.895   3
   7  -2   6 1229.86 170.511   2
  -7   2  -6 1176.19 254.035   3
  -7  -2  -6 1740.80 424.561   3
  -7  -2  -6 1689.28 286.486   7
   7   2   6 1256.80 148.162   1
  -7   2  -7 307.422 184.464   3
   7  -2   7 383.572 111.882   2
  -7  -2  -7 548.886 297.099   3
   7   2   7 422.204 106.956   1
   7  -2   8 182.004 107.145   1
   7   2   8 144.860 72.6264   1
  -7  -2  -8 155.001 271.131   3
  -7   2  -8 487.145 203.640   3
   7  -2   9 113.674 92.2806   1
  -7  -2  -9 163.376 341.851   3
   7   2   9 126.195 79.1419   1
   7  -2  10 32.2870 83.0344   1
  -7  -2 -10 424.695 383.833   3
   7  -2  11 287.227 130.941   1
  -7  -3  13 76.0883 77.6484   1
  -7   3  13 89.3839 77.7211   1
  -7  -3  12-20.5324 80.2066   1
  -7   3  12 30.1867 68.9345   1
  -7  -3  12-56.0089 87.1318   6
  -7   3  11 938.660 156.385   1
  -7  -3  11 1017.86 157.013   1
  -7  -3  11 1283.20 195.678   6
  -7   3  10 140.213 75.6938   1
  -7  -3  10 97.2427 61.1151   1
  -7   3   9 122.612 74.3227   1
  -7  -3   9 218.997 77.9805   1
  -7   3   9 131.807 84.2460   6
  -7   3   8 1832.35 196.998   1
  -7  -3   8 1678.70 169.427   1
  -7   3   8 2097.41 226.189   6
   7   3  -7 177.660 131.727   5
   7  -3  -7 199.226 204.179   4
  -7   3   7 182.357 84.5636   1
  -7  -3   7 107.628 59.9564   1
  -7   3   7 157.120 81.6974   6
   7   3  -6 441.132 186.357   5
   7  -3  -6 188.304 170.852   4
  -7   3   6 370.618 127.796   3
  -7   3   6 396.478 89.3467   1
  -7  -3   6 468.909 84.8672   1
   7   3  -5 2458.38 489.576   4
   7  -3  -5 2003.23 396.158   4
  -7  -3   5 2263.99 166.397   1
  -7   3   5 2321.49 201.943   1
   7   3  -5 2115.22 429.563   5
  -7   3   4 1989.72 171.490   1
   7  -3  -4 1915.84 375.229   4
   7   3  -4 1331.70 359.429   4
  -7  -3   4 1941.22 150.344   1
   7  -3  -4 1905.29 183.432   2
   7  -3  -3 475.185 123.860   2
   7   3  -3 855.510 316.552   4
   7  -3  -3 282.942 188.020   4
  -7  -3   3 221.453 165.193   3
  -7   3   3 397.380 86.7292   1
  -7  -3   3 617.554 84.3619   1
   7   3  -3 497.436 85.6631   2
   7   3  -2 1834.48 138.763   2
   7  -3  -2 1590.85 159.731   2
   7   3  -2 1373.94 330.492   4
   7  -3  -2 1443.38 275.024   4
  -7  -3   2 1769.07 132.933   1
  -7  -3   2 1471.50 380.166   3
  -7   3   2 1381.45 228.861   5
   7  -3  -1 7791.81 351.816   2
   7   3  -1 8446.20 738.917   4
   7  -3  -1 7350.75 586.358   4
  -7  -3   1 7346.95 750.686   3
   7   3  -1 7811.27 267.499   2
   7   3   0 6771.24 604.528   4
   7  -3   0 7484.03 334.568   2
   7  -3   0 7295.71 542.486   4
   7   3   0 7408.30 255.243   2
  -7  -3   0 8242.06 778.836   3
   7   3   1 3191.59 426.636   4
   7  -3   1 2666.58 321.998   4
   7  -3   1 3406.50 227.242   2
   7   3   1 2839.69 162.963   2
   7  -3   1 2926.29 451.699   3
  -7  -3  -1 2778.86 443.489   3
   7   3   2 8932.41 648.232   4
   7  -3   2 8077.91 531.943   4
   7  -3   2 8059.41 348.735   2
   7   3   2 7567.71 276.023   2
  -7  -3  -2 7815.46 721.734   3
  -7  -3  -2 7993.70 571.901   7
   7   3   3 59.4298 92.2114   4
   7  -3   3 127.383 115.241   4
   7  -3   3-9.98838 73.1356   2
   7   3   3 172.339 59.7245   2
  -7  -3  -3-164.843 197.714   3
  -7  -3  -3 185.696 110.460   7
   7   3   4 1461.80 275.247   4
  -7  -3  -4 908.681 214.095   7
   7  -3   4 857.889 137.670   2
   7   3   4 1296.73 133.599   2
   7  -3   4 634.649 159.042   4
  -7  -3  -4 1295.57 390.992   3
   7   3   5 1347.78 234.228   4
   7  -3   5 781.872 129.557   2
   7   3   5 1067.68 126.807   2
  -7  -3  -5 638.884 258.827   3
   7   3   5 946.729 119.384   1
  -7  -3  -5 1371.11 287.497   7
   7   3   6 45.8209 44.4547   1
   7   3   6-3.42779 75.7576   4
   7  -3   6 98.7660 74.1255   2
  -7  -3  -6-76.9135 207.219   3
  -7  -3  -6 59.3709 159.751   7
   7   3   7 383.199 100.338   1
  -7  -3  -7 583.491 216.955   7
   7  -3   7 361.843 111.115   2
  -7  -3  -7 72.9369 257.116   3
   7  -3   8 618.688 136.815   2
   7  -3   8 587.841 143.604   1
  -7  -3  -8 630.358 306.560   3
   7   3   8 825.956 128.805   1
   7  -3   9 458.701 138.400   1
  -7  -3  -9 1199.05 461.552   3
   7  -3  10-38.6834 90.0922   1
  -7  -3 -10 124.220 275.575   3
   7  -3  11 147.781 129.509   1
  -7   4  13-28.9232 77.4952   1
  -7  -4  13 46.2569 82.2108   1
  -7   4  12 64.2694 65.4847   1
  -7  -4  12 153.074 82.1080   1
  -7   4  11 188.087 101.757   1
  -7  -4  11-34.5348 60.8927   1
  -7   4  10 73.5563 67.3025   1
  -7  -4  10 141.165 72.8236   1
  -7   4   9 288.240 92.0414   1
  -7  -4   9 193.757 57.7183   1
  -7   4   9 265.025 93.8167   6
  -7   4   8 3564.20 270.301   1
  -7  -4   8 3136.22 224.554   1
  -7   4   8 3042.26 267.824   6
   7   4  -8 3595.12 501.594   5
   7   4  -7 173.882 158.476   5
   7  -4  -7 153.420 236.541   4
  -7  -4   7 219.887 65.0868   1
  -7   4   7 246.366 82.8016   1
  -7   4   7 337.268 111.090   6
   7   4  -6 522.501 203.327   5
   7  -4  -6 383.345 237.020   4
  -7   4   6 574.096 110.697   1
  -7  -4   6 352.565 72.8667   1
  -7  -4   5 5843.33 251.014   1
   7   4  -5 6851.59 810.787   4
   7  -4  -5 5922.84 630.700   4
  -7   4   5 6498.87 324.995   1
   7   4  -5 6493.03 704.960   5
  -7   4   4 1551.94 167.160   1
  -7  -4   4 1306.09 122.024   1
   7  -4  -4 1320.64 310.618   4
   7  -4  -4 1367.49 165.043   2
   7   4  -3 2221.95 442.838   4
   7  -4  -3 1727.35 306.542   4
  -7  -4   3 1801.29 136.711   1
  -7   4   3 1659.63 169.384   1
   7   4  -3 1729.28 136.149   2
   7  -4  -2 14378.0 494.918   2
   7   4  -2 9494.60 828.497   4
   7  -4  -2 14993.1 813.905   4
  -7  -4   2 11955.5 314.550   1
  -7  -4   2 7726.78 751.718   3
   7   4  -2 12380.0 331.602   2
   7  -4  -1 16028.4 515.717   2
   7   4  -1 15526.8 986.798   4
   7  -4  -1 16958.3 849.362   4
   7   4  -1 14794.2 340.881   2
   7   4  -1 15667.6 372.672   1
   7   4   0 237.640 141.791   4
   7  -4   0 176.824 128.617   4
   7  -4   0 253.446 71.1282   2
   7   4   0 152.009 45.4071   2
   7   4   0 141.343 45.0679   1
  -7  -4   0 150.135 265.344   3
   7  -4   0 166.042 168.129   3
   7  -4   1 515.998 103.212   2
   7   4   1 389.214 66.0954   2
   7   4   1 472.901 72.5040   1
   7   4   1 390.788 213.757   4
   7  -4   1 384.930 148.739   4
  -7  -4  -1 403.101 273.068   3
   7  -4   1 487.096 243.844   3
   7   4   2 321.780 60.3798   2
   7   4   2 269.967 132.698   4
   7  -4   2 306.921 128.629   4
   7  -4   2 235.319 73.0839   2
  -7  -4  -2 485.430 282.750   3
   7   4   3 6749.19 548.964   4
   7  -4   3 8508.38 522.989   4
   7  -4   3 7399.27 365.579   2
   7   4   3 7129.62 275.412   2
  -7  -4  -3 7425.79 788.471   3
  -7  -4  -3 6816.97 552.704   7
   7   4   4 613.419 183.687   4
   7   4   4 378.061 77.0818   2
   7  -4   4 318.057 92.5042   2
  -7  -4  -4 703.058 337.883   3
  -7  -4  -4 761.208 222.478   7
   7   4   5 202.123 60.7551   1
   7   4   5 354.782 116.320   4
   7  -4   5 75.7701 57.0166   2
  -7  -4  -5 157.884 256.157   3
  -7  -4  -5-106.886 154.947   7
   7   4   6 1939.51 273.819   4
   7  -4   6 2113.53 218.404   2
  -7  -4  -6 2382.99 494.556   3
  -7  -4  -6 2210.47 334.997   7
   7   4   6 2040.61 170.265   1
   7   4   7 253.880 76.7624   1
   7  -4   7 395.858 109.673   2
  -7  -4  -7 429.610 310.888   3
  -7  -4  -7 360.339 178.560   7
   7  -4   8 229.157 109.200   2
  -7  -4  -8 656.164 340.746   3
  -7  -4  -8 551.692 219.698   7
   7  -4   9-43.8007 97.2999   1
  -7  -4  -9-260.056 308.091   3
  -7  -4 -10 620.097 419.051   3
   7  -4  10 940.986 196.953   1
  -7   5  13 34.6707 84.5449   1
  -7  -5  13 89.1480 86.6349   1
  -7   5  12 129.611 98.4585   1
  -7  -5  12 67.4706 78.2837   1
  -7   5  11 144.137 86.3505   1
  -7  -5  11 51.2163 66.9255   1
  -7  -5  10 118.277 68.0151   1
  -7   5  10 69.5796 66.8663   1
  -7   5   9 925.687 160.863   1
  -7  -5   9 652.141 121.136   1
  -7   5   9 898.262 171.858   6
   7  -5  -8 115.819 182.227   4
  -7   5   8 110.946 75.1539   6
  -7  -5   8 59.4517 69.3684   1
  -7   5   8 148.433 92.3636   1
   7   5  -8 161.901 192.614   5
   7   5  -7-72.8130 164.665   5
  -7   5   7 65.2504 52.4106   1
  -7  -5   7-16.5409 47.7580   1
  -7   5   7 57.0155 67.1547   6
   7   5  -6 70.2552 174.264   5
   7  -5  -6-11.8823 150.599   4
  -7   5   6 59.4057 60.9362   1
  -7  -5   6 165.361 59.5509   1
   7   5  -5-141.351 220.335   5
   7   5  -5-274.467 243.190   4
   7  -5  -5 402.730 230.351   4
  -7   5   5 208.050 71.6224   1
  -7  -5   5 45.6497 36.4573   1
   7   5  -4 692.031 273.481   4
  -7  -5   4 507.451 70.2318   1
  -7   5   4 927.011 138.343   1
   7   5  -4 409.843 292.353   5
   7  -5  -4 872.442 147.462   2
  -7   5   3 15386.4 499.570   1
   7  -5  -3 17021.6 594.762   2
   7   5  -3 18110.9 1175.89   4
   7  -5  -3 14270.9 811.500   4
  -7  -5   3 16526.9 382.632   1
   7   5  -3 16224.3 387.123   2
   7   5  -2 3338.39 167.054   2
   7  -5  -2 2627.11 221.372   2
   7   5  -2 3685.92 536.314   4
   7  -5  -2 1687.80 277.114   4
  -7  -5   2 2804.31 146.040   1
  -7  -5   2 1595.73 417.219   3
   7  -5  -1 502.893 102.882   2
   7   5  -1 638.648 70.9910   2
   7   5  -1 632.123 246.560   4
   7  -5  -1 656.769 178.373   4
   7   5  -1 654.886 79.4332   1
  -7  -5   1 350.601 298.380   3
   7  -5  -1 132.726 73.1766   3
   7   5   0 101.095 41.6804   1
   7   5   0 152.077 143.133   4
   7  -5   0 214.671 144.425   4
   7  -5   0 114.406 71.3633   2
  -7  -5   0 263.373 298.360   3
   7   5   0 44.3680 28.2698   2
   7  -5   0 206.533 153.293   3
   7   5   1 3662.86 446.824   4
   7  -5   1 3824.93 259.520   2
   7  -5   1 3984.75 370.951   4
   7   5   1 3486.43 155.972   2
  -7  -5  -1 2978.38 574.553   3
   7   5   1 3534.96 150.774   1
   7  -5   2 1306.70 217.057   4
   7  -5   2 1039.00 144.833   2
   7   5   2 1026.54 93.6385   2
   7   5   2 956.140 243.272   4
  -7  -5  -2 884.010 375.415   3
   7   5   3 1933.44 313.081   4
   7  -5   3 2815.97 290.146   4
   7  -5   3 2291.06 212.705   2
   7   5   3 2336.26 156.203   2
  -7  -5  -3 2077.05 469.868   3
   7   5   4 4215.38 436.714   4
   7  -5   4 3868.14 284.912   2
  -7  -5  -4 4261.71 689.517   3
  -7  -5  -4 4079.91 451.336   7
   7   5   4 4396.27 203.384   1
   7   5   5 90.6938 54.6745   1
   7   5   5 158.485 105.525   4
   7  -5   5 29.2486 57.5869   2
  -7  -5  -5 63.0247 272.388   3
  -7  -5  -5 133.611 170.971   7
   7   5   6 1249.01 232.104   4
   7  -5   6 400.713 113.341   2
  -7  -5  -6 1153.07 407.129   3
  -7  -5  -6 956.402 272.322   7
   7   5   6 792.169 104.078   1
   7  -5   7 415.071 130.836   2
  -7  -5  -7 961.146 430.693   3
  -7  -5  -7 862.988 251.470   7
  -7  -5  -8 1255.05 313.258   7
   7  -5   8 936.087 174.113   2
  -7  -5  -8 1090.19 477.216   3
   7  -5   9 208.488 121.287   1
  -7  -5  -9 388.022 334.896   3
   7  -5  10-44.1073 105.695   1
  -7  -5 -10 925.221 478.011   3
  -7  -6  13 80.4320 99.6569   1
  -7   6  13 54.3886 84.9310   1
  -7  -6  12 169.149 89.4465   1
  -7   6  12 15.9031 82.4684   1
  -7  -6  11 89.3107 72.7685   1
  -7   6  11 241.908 100.940   1
  -7  -6  10-34.5850 57.1470   1
  -7   6  10 253.345 104.050   1
  -7  -6   9 69.2497 54.3256   1
  -7   6   9-50.3663 70.6919   1
  -7   6   9 8.40213 88.2876   6
   7  -6  -8 1049.44 325.344   4
  -7   6   8 1131.64 159.766   1
  -7  -6   8 1251.97 148.288   1
  -7   6   8 1516.82 198.781   6
   7   6  -8 1722.25 405.047   5
   7   6  -7 389.975 237.149   5
   7  -6  -7 239.840 187.352   4
  -7   6   7 462.968 116.046   1
  -7  -6   7 457.215 87.3111   1
  -7   6   7 280.521 105.339   6
   7   6  -6-137.300 218.363   5
   7  -6  -6 121.907 215.973   4
  -7  -6   6 208.110 59.0839   1
  -7   6   6 135.339 62.9632   1
  -7   6   5 1061.02 150.667   1
   7   6  -5 913.205 351.090   4
   7  -6  -5 690.847 246.369   4
   7   6  -5 561.498 242.884   5
  -7  -6   5 973.627 107.754   1
   7  -6  -5 1149.90 168.995   2
  -7  -6   4 584.353 78.9098   1
   7   6  -4 493.057 299.995   4
   7  -6  -4 642.179 203.687   4
   7   6  -4 515.362 248.623   5
  -7   6   4 961.339 141.525   1
   7  -6  -4 1058.84 161.659   2
   7  -6  -3 7870.08 407.539   2
   7   6  -3 6273.12 727.892   4
   7  -6  -3 6965.62 527.616   4
  -7  -6   3 6443.81 227.544   1
   7   6  -3 6931.98 238.489   2
   7   6  -2 312.346 54.0961   2
   7   6  -2 122.437 157.444   4
  -7  -6   2 287.027 50.4003   1
   7  -6  -2 498.147 185.906   4
   7   6  -2 223.162 54.5742   1
   7  -6  -2 246.708 80.5681   2
  -7  -6   2 365.104 338.964   3
   7   6  -1 341.523 50.1139   2
   7   6  -1 314.650 50.8166   1
   7   6  -1 271.764 211.512   4
   7  -6  -1 308.337 128.083   4
   7  -6  -1 277.272 86.5405   2
   7  -6  -1 119.906 83.5329   3
   7   6   0 4311.15 525.110   4
   7  -6   0 6347.07 341.192   2
   7  -6   0 7104.74 463.698   4
   7   6   0 4927.30 167.420   2
   7   6   0 5491.37 173.693   1
  -7  -6   0 4474.69 726.648   3
   7  -6   0 4370.59 373.977   3
   7   6   1 139.809 35.1988   1
   7   6   1 72.1272 157.874   4
   7  -6   1 303.344 85.7585   2
  -7  -6  -1 13.7855 260.890   3
   7   6   1 133.470 37.6722   2
   7   6   2 4667.50 502.562   4
   7  -6   2 10113.6 521.496   4
   7  -6   2 8651.23 401.472   2
   7   6   2 6460.96 221.341   2
  -7  -6  -2 6075.53 845.448   3
   7  -6   3 406.121 108.440   2
   7   6   3 722.942 208.301   4
  -7  -6  -3 673.586 427.338   3
   7   6   3 412.507 56.5051   1
   7   6   4 1191.03 240.680   4
   7  -6   4 1725.72 197.581   2
  -7  -6  -4 1114.88 399.260   3
   7   6   4 1198.66 94.5430   1
   7   6   5 1897.98 287.697   4
   7  -6   5 1779.32 209.527   2
  -7  -6  -5 2082.71 515.459   3
  -7  -6  -5 1536.05 309.399   7
   7   6   6-80.5180 91.1393   4
   7  -6   6 164.250 83.3019   2
  -7  -6  -6-8.10489 319.084   3
  -7  -6  -6 229.842 130.309   7
  -7  -6  -7 199.329 172.326   7
   7  -6   7 112.575 90.7934   2
  -7  -6  -7 579.485 431.746   3
   7  -6   8 254.015 121.774   2
  -7  -6  -8 542.155 394.388   3
  -7  -6  -8 601.069 229.335   7
   7  -6   9-35.8189 88.4588   1
   7  -6   9 17.9293 83.2128   2
  -7  -6  -9-105.547 342.378   3
  -7  -6  -9 390.057 231.917   7
   7  -6  10-33.2431 103.656   1
  -7  -6 -10-301.564 347.608   3
  -7  -7  13 163.477 88.6452   1
  -7   7  13 250.555 118.863   1
  -7  -7  12 140.675 80.9306   1
  -7   7  12 259.945 114.363   1
  -7  -7  11 65.6720 82.4425   1
  -7   7  11 57.1665 86.5825   1
  -7  -7  10 96.7724 69.4207   1
  -7   7  10 30.0313 84.9612   1
  -7   7   9 119.097 72.1025   1
  -7  -7   9 235.927 77.0113   1
  -7   7   9 170.895 92.8000   6
   7  -7  -8 290.676 248.195   4
  -7  -7   8 473.920 96.1699   1
  -7   7   8 615.786 134.377   1
  -7   7   8 495.498 135.825   6
   7   7  -8 604.897 250.124   5
  -7  -7   7 1910.44 171.839   1
  -7   7   7 1891.59 206.044   1
  -7   7   7 1951.84 243.100   6
   7   7  -7 1854.97 407.334   5
   7   7  -6 989.894 319.450   5
  -7   7   6 1853.29 195.402   1
   7  -7  -6 1784.99 335.495   4
  -7  -7   6 1180.29 125.130   1
   7   7  -5 1059.57 368.263   5
   7   7  -5 698.797 284.901   4
   7  -7  -5 1046.35 254.007   4
  -7   7   5 1111.70 161.135   1
  -7  -7   5 999.984 104.084   1
   7  -7  -5 1081.87 165.135   2
   7   7  -4-155.406 227.150   5
  -7  -7   4 157.602 43.9066   1
   7   7  -4 261.347 306.575   4
   7  -7  -4 573.016 204.236   4
   7  -7  -4 536.851 153.820   2
  -7   7   4 371.630 114.273   1
   7   7  -3 779.234 289.790   4
   7  -7  -3 588.117 164.470   4
  -7  -7   3 472.558 64.7592   1
   7  -7  -3 316.360 82.8509   2
   7   7  -3 598.860 73.5466   2
   7  -7  -2 423.826 110.693   2
   7   7  -2 347.408 47.7012   2
   7   7  -2 317.718 56.0135   1
   7   7  -2 647.217 269.015   4
  -7  -7   2 319.874 50.6574   1
   7  -7  -2 350.112 132.914   4
  -7  -7   2 86.4226 219.698   3
   7  -7  -2 359.427 107.041   3
   7  -7  -2 117.797 49.7016   3
   7   7  -1-1.93731 23.6239   1
   7   7  -1-41.2230 151.157   4
   7  -7  -1 254.947 137.701   4
   7  -7  -1 133.487 71.8810   2
  -7  -7   1-64.2649 233.267   3
   7   7  -1 57.0259 21.7155   2
   7  -7   0 754.690 126.057   2
   7   7   0 476.118 41.0234   1
   7   7   0 586.239 218.375   4
   7   7   0 702.942 51.8604   2
   7  -7   0 620.451 145.525   4
   7   7   1 1508.72 335.113   4
   7  -7   1 1460.23 175.254   2
   7  -7   1 1290.37 198.283   4
  -7  -7  -1 2062.67 565.500   3
   7   7   2 265.665 148.910   4
   7  -7   2 288.748 87.8263   2
   7   7   3 2284.72 333.332   4
   7  -7   3 3711.56 275.296   2
  -7  -7  -3 3338.92 667.204   3
   7   7   4 5723.80 509.506   4
   7  -7   4 5962.31 364.458   2
  -7  -7  -4 5717.21 854.672   3
   7  -7   5 768.576 133.964   2
   7   7   5 922.426 201.962   4
  -7  -7  -5 423.031 382.406   3
  -7  -7  -5 1042.94 273.874   7
   7   7   6 31.9680 112.139   4
  -7  -7  -6 194.753 169.779   7
   7  -7   6 141.464 100.252   2
   7  -7   7 2001.78 239.881   2
  -7  -7  -7 1966.09 360.180   7
  -7  -7  -8 291.194 188.807   7
   7  -7   8 33.6592 82.0409   2
   7  -7   9-27.5394 77.8917   2
   7  -7   9 222.626 125.966   1
  -7  -7  -9-37.1749 181.322   7
  -7  -8  13-3.08013 77.1639   1
  -7  -8  12-103.167 84.2683   1
  -7   8  12 43.8658 102.651   1
  -7  -8  11 402.149 104.050   1
  -7   8  11 200.647 105.037   1
  -7   8  10 31.1517 78.3166   1
  -7  -8  10 68.0326 71.9871   1
  -7  -8   9 236.844 86.6690   1
  -7   8   9 660.586 150.758   1
  -7   8   9 496.268 134.616   6
   7   8  -9 647.572 311.118   5
  -7  -8   8 329.171 85.0937   1
  -7   8   8 407.734 115.219   1
  -7   8   8 264.899 106.889   6
   7   8  -8 281.495 285.444   5
   7   8  -7 414.525 252.288   5
   7  -8  -7 242.544 187.274   4
  -7  -8   7 66.4158 62.4243   1
  -7   8   7 168.600 79.3930   1
  -7   8   7 148.116 96.4754   6
   7   8  -6 295.956 235.942   5
   7   8  -6 408.449 286.222   4
   7  -8  -6 271.872 172.131   4
  -7   8   6 314.741 107.796   1
  -7  -8   6 188.618 55.6957   1
   7   8  -5 286.628 258.937   5
   7   8  -5 742.965 362.044   4
   7  -8  -5 121.505 126.055   4
   7  -8  -5 498.572 118.761   2
  -7  -8   5 545.792 81.0348   1
  -7   8   5 509.608 121.317   1
   7   8  -4 294.149 268.207   5
   7  -8  -4 291.472 135.587   4
  -7   8   4 153.563 79.4938   1
   7  -8  -4 174.879 136.939   2
  -7  -8   4 131.723 41.0644   1
   7   8  -3 676.625 72.7368   2
   7  -8  -3 690.907 136.766   2
   7  -8  -3 695.721 184.205   4
   7   8  -3 602.524 316.763   4
  -7  -8   3 637.557 72.3083   1
   7  -8  -3 470.523 121.562   3
   7  -8  -2 3769.76 293.766   2
   7   8  -2 3550.09 536.766   4
   7   8  -2 2641.65 92.9696   2
   7  -8  -2 3519.58 310.890   4
  -7  -8   2 2883.82 121.772   1
   7  -8  -2 1931.32 250.073   3
  -7  -8   2 2122.55 510.146   3
   7  -8  -1 3723.81 285.228   2
   7  -8  -1 4670.09 354.009   4
   7   8  -1 2705.78 457.148   4
  -7  -8   1 2034.15 498.903   3
   7  -8   0 1913.93 205.506   2
   7  -8   0 2250.20 238.297   4
  -7  -8   0 1691.42 563.189   3
   7  -8   1 1826.82 196.270   2
[truncated: 190,460 more chars]
